# Supplementary material for: Growth of Gram-Negative Bacteria in Antiseptics, Disinfectants and Hand Hygiene Products in Two Tertiary Care Hospitals in West Africa—A Cross-Sectional Survey
Source: Pathogens. 2023 Jul 7;12(7):917. doi: 10.3390/pathogens12070917 (PMC10384974; doi:10.3390/pathogens12070917)
Supplement: Supplementary file 1 [file pathogens-12-00917-s001.zip]

Archive with 8 entries (8 files):
- PL Document S1.pdf
- PL Document S2 Database.xlsx
- Table S1.pdf
- Table S2.pdf
- Table S3.pdf
- Table S4.pdf
- Table S5.pdf
- Table S6.pdf
