# Supplementary material for: Growth of Gram-Negative Bacteria in Antiseptics, Disinfectants and Hand Hygiene Products in Two Tertiary Care Hospitals in West Africa—A Cross-Sectional Survey
Source: Pathogens. 2023 Jul 7;12(7):917. doi: 10.3390/pathogens12070917 (PMC10384974; doi:10.3390/pathogens12070917)
Supplement: Supplementary file 1 [file pathogens-12-00917-s001.zip › PL Document S2 Database.xlsx]

## Sheet: Document S2
Sample order number	total ID @ ITM	Site	Hospital ward	Container/box status	Sample type	Sample type group	Field Lab Identification	Yalgado METHOD	MALDI ID	MALDI score	MALDI ID more lenient (ITM SOP)	MALDI ID	MALDI score		MALDI Score	Final ID method used	Final identification	Group bacteria	Unique isolate?	Oxidase	Catalase	Glucose	Lactose	H2S	Gas	Van30	Col10	TSB 35°C +/-	TSB 44°C +/-	AMP10	AMP10 CAT	AMC30	AMC30 CAT	PI+TZ	PI+TZ CAT	CIPR5	CIPR5 CAT	CXM30	CXM30 CAT	SxT25	SxT25 CAT	GEN10	GEN10 CAT	AMI30	AMI30 CAT	TET30	TET30 CAT	DOX30	DOX30 CAT
BF-196	BF-T-196-MC 2-	CHU-YO	Infectious Diseases	In-use	Liquid soap	Hand hygiene products	Stenotophomonas maltophilia	Phoenix M50	Lactobacillus sakei	1.3	No Organism Identification Possible	No Organism Identification Possible	1.28			Isolate not available	Isolate not available	Isolate not available	Isolate not available	NA	NA	NA	NA	NA	NA	NA	NA	NA	NA					Not applicable	Not applicable	Not applicable	Not applicable	Not applicable	Not applicable			Not applicable	Not applicable	Not applicable	Not applicable	Not applicable	Not applicable	Not applicable	Not applicable
BEN-218	BEN-T-218-MC 1-A	CNHU-HKM	Neonatology	In-use	Liquid soap	Hand hygiene products	Not applicable	Not applicable	Pseudomonas aeruginosa	2.24	Pseudomonas aeruginosa	Not applicable	Not applicable			MALDI-TOF	Pseudomonas aeruginosa	Non-fermentative Gram-negative bacteria	Unique	NA	NA	NA	NA	NA	NA	NA	NA	NA	NA	Not applicable	Not applicable	Not applicable	Not applicable	27	S	32	S	Not applicable	Not applicable	Not applicable	Not applicable	18	S	24	S	Not applicable	Not applicable	Not applicable	Not applicable
BF-015	BF-E-015-1-	CHU-YO	Pediatric emergency	In-use	Liquid soap	Hand hygiene products	Not identified (TSA)	Phoenix M50	Methylobacterium mesophilicum	1.35	No Organism Identification Possible	Not applicable	Not applicable				NA	Non-fermentative Gram-negative bacteria	Not applicable	NA	NA	NA	NA	NA	NA	NA	NA	NA	NA					Not applicable	Not applicable	Not applicable	Not applicable	Not applicable	Not applicable			Not applicable	Not applicable	Not applicable	Not applicable	Not applicable	Not applicable	Not applicable	Not applicable
BEN-218	BEN-T-218-MC 1-B	CNHU-HKM	Neonatology	In-use	Liquid soap	Hand hygiene products	Not applicable	Not applicable	Pseudomonas aeruginosa	1.85	Pseudomonas aeruginosa	Not applicable	Not applicable			MALDI-TOF	Pseudomonas aeruginosa	Non-fermentative Gram-negative bacteria	Duplicate	NA	NA	NA	NA	NA	NA	NA	NA	NA	NA					24	S	28	S	Not applicable	Not applicable			17	S	23	S	Not applicable	Not applicable	Not applicable	Not applicable
BEN-218	BEN-T-218-MC 2-A	CNHU-HKM	Neonatology	In-use	Liquid soap	Hand hygiene products	Not applicable	Not applicable	Pseudomonas aeruginosa	2.26	Pseudomonas aeruginosa	Not applicable	Not applicable			MALDI-TOF	Pseudomonas aeruginosa	Non-fermentative Gram-negative bacteria	Duplicate	NA	NA	NA	NA	NA	NA	NA	NA	NA	NA					Not applicable	Not applicable	Not applicable	Not applicable	Not applicable	Not applicable			Not applicable	Not applicable	Not applicable	Not applicable	Not applicable	Not applicable	Not applicable	Not applicable
BEN-218	BEN-T-218-MC 2-B	CNHU-HKM	Neonatology	In-use	Liquid soap	Hand hygiene products	Not applicable	Not applicable	Pseudomonas aeruginosa	2.14	Pseudomonas aeruginosa	Not applicable	Not applicable			MALDI-TOF	Pseudomonas aeruginosa	Non-fermentative Gram-negative bacteria	Duplicate	NA	NA	NA	NA	NA	NA	NA	NA	NA	NA					Not applicable	Not applicable	Not applicable	Not applicable	Not applicable	Not applicable			Not applicable	Not applicable	Not applicable	Not applicable	Not applicable	Not applicable	Not applicable	Not applicable
BEN-232	BEN-T-232-MC 1-	CNHU-HKM	Neonatology	In-use	Liquid soap	Hand hygiene products	Not applicable	Not applicable	Pseudomonas oleovorans	2.11	Pseudomonas oleovorans	Not applicable	Not applicable			MALDI-TOF	Pseudomonas oleovorans	Non-fermentative Gram-negative bacteria	Unique	NA	NA	NA	NA	NA	NA	NA	NA	NA	NA	Not applicable	Not applicable	Not applicable	Not applicable	26	S	19	S	Not applicable	Not applicable	Not applicable	Not applicable	20	s	21	s	Not applicable	Not applicable	Not applicable	Not applicable
BF-019	BF-E-019-2-	CHU-YO	Pediatric emergency	In-use	Liquid soap	Hand hygiene products	Shewanella putrefaciens	Phoenix M50	Aeromonas encheleia	1.44		No Organism Identification Possible	1.54				Check biochemical test	Non-fermentative Gram-negative bacteria	Unique	NEGATIVE	NEGATIVE	NEGATIVE	NEGATIVE	NEGATIVE	NEGATIVE	R	S	NA	NA					Not applicable	Not applicable	Not applicable	Not applicable	Not applicable	Not applicable			Not applicable	Not applicable	Not applicable	Not applicable	Not applicable	Not applicable	Not applicable	Not applicable
BF-019	BF-E-019-MC-	CHU-YO	Pediatric emergency	In-use	Liquid soap	Hand hygiene products	Aeromonas salmocida	Phoenix M50	Vibrio parahaemolyticus	1.3		No Organism Identification Possible	1.61				Check biochemical test	Non-fermentative Gram-negative bacteria	Unique	NEGATIVE	NEGATIVE	NEGATIVE	NEGATIVE	NEGATIVE	NEGATIVE	R	S	NA	NA					Not applicable	Not applicable	Not applicable	Not applicable	Not applicable	Not applicable			Not applicable	Not applicable	Not applicable	Not applicable	Not applicable	Not applicable	Not applicable	Not applicable
BEN-232	BEN-T-232-MC 2-	CNHU-HKM	Neonatology	In-use	Liquid soap	Hand hygiene products	Not applicable	Not applicable	Pannonibacter phragmitetus	2.37	Pannonibacter phragmitetus	Not applicable	Not applicable			MALDI-TOF	Pannonibacter phragmitetus	Non-fermentative Gram-negative bacteria	Unique	NA	NA	NA	NA	NA	NA	NA	NA	NA	NA	Not applicable	Not applicable	Not applicable	Not applicable	Not applicable	Not applicable	Not applicable	Not applicable	Not applicable	Not applicable			Not applicable	Not applicable	Not applicable	Not applicable	Not applicable	Not applicable	Not applicable	Not applicable
BEN-234	BEN-T-234-MC 1-A	CNHU-HKM	Neonatology	In-use	Liquid soap	Hand hygiene products	Not applicable	Not applicable	Pseudomonas aeruginosa	2.3	Pseudomonas aeruginosa	Not applicable	Not applicable			MALDI-TOF	Pseudomonas aeruginosa	Non-fermentative Gram-negative bacteria	Unique	NA	NA	NA	NA	NA	NA	NA	NA	NA	NA	Not applicable	Not applicable	Not applicable	Not applicable	26	S	30	S	Not applicable	Not applicable	Not applicable	Not applicable	18	S	24	S	Not applicable	Not applicable	Not applicable	Not applicable
BF-033	BF-E-033-MC1-	CHU-YO	Neonatology	In-use	Alcohol-based hand rub	Antiseptic	Pantoae agglomerans	Phoenix M50	Escherichia coli	1.43		No Organism Identification Possible	1.61				Biochemical test not done	Non-fermentative Gram-negative bacteria	Unique	NA	NA	NA	NA	NA	NA	NA	NA	NA	NA					Not applicable	Not applicable	Not applicable	Not applicable	Not applicable	Not applicable			Not applicable	Not applicable	Not applicable	Not applicable	Not applicable	Not applicable	Not applicable	Not applicable
BF-033	BF-E-033-MC2-	CHU-YO	Neonatology	In-use	Alcohol-based hand rub	Antiseptic	Pantoae agglomerans	Phoenix M50	Escherichia coli	1.55		Pantoea dispersa	1.78			MALDI-TOF	Pantoea dispersa	Non-fermentative Gram-negative bacteria	Unique	NA	NA	NA	NA	NA	NA	NA	NA	NA	NA					29	S	36	S	24	S			20	S	20	S	25	S	Not applicable	Not applicable
BEN-234	BEN-T-234-MC 1-B	CNHU-HKM	Neonatology	In-use	Liquid soap	Hand hygiene products	Not applicable	Not applicable	Pseudomonas aeruginosa	2.29	Pseudomonas aeruginosa	Not applicable	Not applicable			MALDI-TOF	Pseudomonas aeruginosa	Non-fermentative Gram-negative bacteria	Duplicate	NA	NA	NA	NA	NA	NA	NA	NA	NA	NA					Not applicable	Not applicable	Not applicable	Not applicable	Not applicable	Not applicable			Not applicable	Not applicable	Not applicable	Not applicable	Not applicable	Not applicable	Not applicable	Not applicable
BF-064	BF-E-064-MC 2-	CHU-YO	Chronic pediatry (Pediatry II)	In-use	Liquid soap	Hand hygiene products	Acinetobacter baumannii	Phoenix M50	Weissella viridescens	1.33		No Organism Identification Possible	1.28				Check biochemical test	Non-fermentative Gram-negative bacteria	Unique	NEGATIVE	NEGATIVE	NEGATIVE	NEGATIVE	NEGATIVE	NEGATIVE	R	S	NA	NA					Not applicable	Not applicable	Not applicable	Not applicable	Not applicable	Not applicable			Not applicable	Not applicable	Not applicable	Not applicable	Not applicable	Not applicable	Not applicable	Not applicable
BF-071	BF-E-071-MC 1-	CHU-YO	Visceral emergency surgery	In-use	Liquid soap	Hand hygiene products	Shewanella putrefaciens	Phoenix M50	Aeromonas encheleia	1.48		No Organism Identification Possible	1.57				Check biochemical test	Non-fermentative Gram-negative bacteria	Unique	NEGATIVE	NEGATIVE	NEGATIVE	NEGATIVE	NEGATIVE	NEGATIVE	R	S	NA	NA					Not applicable	Not applicable	Not applicable	Not applicable	Not applicable	Not applicable			Not applicable	Not applicable	Not applicable	Not applicable	Not applicable	Not applicable	Not applicable	Not applicable
BEN-234	BEN-T-234-MC 2-	CNHU-HKM	Neonatology	In-use	Liquid soap	Hand hygiene products	Not applicable	Not applicable	Pseudomonas aeruginosa	2.35	Pseudomonas aeruginosa	Not applicable	Not applicable			MALDI-TOF	Pseudomonas aeruginosa	Non-fermentative Gram-negative bacteria	Duplicate	NA	NA	NA	NA	NA	NA	NA	NA	NA	NA					Not applicable	Not applicable	Not applicable	Not applicable	Not applicable	Not applicable			Not applicable	Not applicable	Not applicable	Not applicable	Not applicable	Not applicable	Not applicable	Not applicable
BEN-234	BEN-T-234-MC 3-A	CNHU-HKM	Neonatology	In-use	Liquid soap	Hand hygiene products	Not applicable	Not applicable	Pseudomonas aeruginosa	2.38	Pseudomonas aeruginosa	Not applicable	Not applicable			MALDI-TOF	Pseudomonas aeruginosa	Non-fermentative Gram-negative bacteria	Duplicate	NA	NA	NA	NA	NA	NA	NA	NA	NA	NA					Not applicable	Not applicable	Not applicable	Not applicable	Not applicable	Not applicable			Not applicable	Not applicable	Not applicable	Not applicable	Not applicable	Not applicable	Not applicable	Not applicable
BEN-234	BEN-T-234-MC 3-B	CNHU-HKM	Neonatology	In-use	Liquid soap	Hand hygiene products	Not applicable	Not applicable	Pseudomonas aeruginosa	2.42	Pseudomonas aeruginosa	Not applicable	Not applicable			MALDI-TOF	Pseudomonas aeruginosa	Non-fermentative Gram-negative bacteria	Duplicate	NA	NA	NA	NA	NA	NA	NA	NA	NA	NA					Not applicable	Not applicable	Not applicable	Not applicable	Not applicable	Not applicable			Not applicable	Not applicable	Not applicable	Not applicable	Not applicable	Not applicable	Not applicable	Not applicable
BF-075	BF-E-075-MC 1-A	CHU-YO	Visceral emergency surgery	In-use	Liquid soap	Hand hygiene products	Pseudomonas aeruginosa	Phoenix M50	Aeromonas caviae	1.53		No Organism Identification Possible	1.57				Check biochemical test	Non-fermentative Gram-negative bacteria	Unique	NEGATIVE	NEGATIVE	NEGATIVE	NEGATIVE	NEGATIVE	NEGATIVE	R	S	NA	NA					Not applicable	Not applicable	Not applicable	Not applicable	Not applicable	Not applicable			Not applicable	Not applicable	Not applicable	Not applicable	Not applicable	Not applicable	Not applicable	Not applicable
BF-075	BF-E-075-MC 1-B	CHU-YO	Visceral emergency surgery	In-use	Liquid soap	Hand hygiene products	Pseudomonas aeruginosa	Phoenix M50	Aeromonas caviae	1.53		No Organism Identification Possible	1.53				Biochemical test not done	Non-fermentative Gram-negative bacteria	Duplicate	NA	NA	NA	NA	NA	NA	NA	NA	NA	NA					Not applicable	Not applicable	Not applicable	Not applicable	Not applicable	Not applicable			Not applicable	Not applicable	Not applicable	Not applicable	Not applicable	Not applicable	Not applicable	Not applicable
BEN-235	BEN-T-235-MC 1-	CNHU-HKM	Neonatology	In-use	Liquid soap	Hand hygiene products	Not applicable	Not applicable	Vibrio alginolyticus	2.15	Vibrio alginolyticus	Not applicable	Not applicable			MALDI-TOF	Vibrio alginolyticus	Vibrio non-cholerae	Duplicate	NA	NA	NA	NA	NA	NA	NA	NA	NA	NA					Not applicable	Not applicable	Not applicable	Not applicable	Not applicable	Not applicable			Not applicable	Not applicable	Not applicable	Not applicable	Not applicable	Not applicable	Not applicable	Not applicable
BEN-235	BEN-T-235-MC 2-	CNHU-HKM	Neonatology	In-use	Liquid soap	Hand hygiene products	Not applicable	Not applicable	Vibrio alginolyticus	2.19	Vibrio alginolyticus	Not applicable	Not applicable			MALDI-TOF	Vibrio alginolyticus	Vibrio non-cholerae	Unique	NA	NA	NA	NA	NA	NA	NA	NA	NA	NA	10	R	23	S	32	S	26	S	Not applicable	Not applicable	28	S	20	S	21	S	27	S	Not applicable	Not applicable
BEN-235	BEN-T-235-MC 3-A	CNHU-HKM	Neonatology	In-use	Liquid soap	Hand hygiene products	Not applicable	Not applicable	Enterobacter bugandensis	2.29	Enterobacter bugandensis	Not applicable	Not applicable			MALDI-TOF	Enterobacter bugandensis	Enterobacterales	Unique	NA	NA	NA	NA	NA	NA	NA	NA	NA	NA	10	R	13	R	27	S	30	S	18	S	27	S	18	S	20	S	22	S
BEN-235	BEN-T-235-MC 3-B	CNHU-HKM	Neonatology	In-use	Liquid soap	Hand hygiene products	Not applicable	Not applicable	Enterobacter bugandensis	2.34	Enterobacter bugandensis	Not applicable	Not applicable			MALDI-TOF	Enterobacter bugandensis	Enterobacterales	Duplicate	NA	NA	NA	NA	NA	NA	NA	NA	NA	NA					Not applicable	Not applicable	Not applicable	Not applicable	Not applicable	Not applicable			Not applicable	Not applicable	Not applicable	Not applicable	Not applicable	Not applicable	Not applicable	Not applicable
BEN-236	BEN-T-236-MC 1-	CNHU-HKM	Neonatology	Distribution container	Liquid soap	Hand hygiene products	Not applicable	Not applicable	Pseudomonas mendocina	1.9	Pseudomonas mendocina	Not applicable	Not applicable			MALDI-TOF	Pseudomonas mendocina	Non-fermentative Gram-negative bacteria	Unique	NA	NA	NA	NA	NA	NA	NA	NA	NA	NA	Not applicable	Not applicable	Not applicable	Not applicable	28	S	19	S	Not applicable	Not applicable	Not applicable	Not applicable	23	S	23	S	Not applicable	Not applicable	Not applicable	Not applicable
BF-087	BF-E-087-MC 3-	CHU-YO	Pediatric clinic	In-use	Bar soap receptacle of BF-E-086	Hand hygiene products	Not identified (MC)	Phoenix M50	Flavobacterium saccharophilum	1.47		Comamonas aquatica	2.28			MALDI-TOF		Non-fermentative Gram-negative bacteria	Unique	NA	NA	NA	NA	NA	NA	NA	NA	NA	NA					Not applicable	Not applicable	Not applicable	Not applicable	Not applicable	Not applicable			Not applicable	Not applicable	Not applicable	Not applicable	Not applicable	Not applicable	Not applicable	Not applicable
BEN-237	BEN-T-237-MC 1-	CNHU-HKM	Neonatology	Distribution container	Liquid soap	Hand hygiene products	Not applicable	Not applicable	Enterobacter bugandensis	1.91	Enterobacter bugandensis	Not applicable	Not applicable			MALDI-TOF	Enterobacter bugandensis	Enterobacterales	Unique	NA	NA	NA	NA	NA	NA	NA	NA	NA	NA	11	R	10	R	29	S	36	S	14	R	10	R	23	S	22	S	24	S
BEN-237	BEN-T-237-MC 2-	CNHU-HKM	Neonatology	Distribution container	Liquid soap	Hand hygiene products	Not applicable	Not applicable	No Organism Identification Possible	1.51	No Organism Identification Possible	No organism Identification possible	1.53	Klebsiella oxytoca	1.7	Biochemical tests	Klebsiella spp.	Enterobacterales	Unique	NEGATIVE	NEGATIVE	POSITIVE	NEGATIVE	NEGATIVE	POSITIVE	R	S	NA	NA	28	S	26	S	30	S	38	S	27	S	26	S	22	S	26	S	23	S
BF-100	BF-E-100-MC 2-B	CHU-YO	Traumatology emergency	Distribution container	Bar soap receptacle of BF-E-099	Hand hygiene products	Klebsiella pneumoniae	Phoenix M50	Pseudomonas antarctica	1.34	No Organism Identification Possible	Pseudomonas mendocina	2.16			MALDI-TOF	Pseudomonas mendocina	Non-fermentative Gram-negative bacteria	Unique	NA	NA	NA	NA	NA	NA	NA	NA	NA	NA					Not applicable	Not applicable	Not applicable	Not applicable	Not applicable	Not applicable			Not applicable	Not applicable	Not applicable	Not applicable	Not applicable	Not applicable	Not applicable	Not applicable
BEN-237	BEN-T-237-MC 3-A	CNHU-HKM	Neonatology	Distribution container	Liquid soap	Hand hygiene products	Not applicable	Not applicable	Pseudomonas balearica	2.07	Pseudomonas balearica	Not applicable	Not applicable			MALDI-TOF	Pseudomonas balearica	Non-fermentative Gram-negative bacteria	Unique	NA	NA	NA	NA	NA	NA	NA	NA	NA	NA	Not applicable	Not applicable	Not applicable	Not applicable	32	S	38	S	Not applicable	Not applicable	Not applicable	Not applicable	30	S	30	S	Not applicable	Not applicable	Not applicable	Not applicable
BF-114	BF-E-114-MC-	CHU-YO	Traumatology emergency	Distribution container	Liquid soap	Hand hygiene products	Shewanella putrefaciens	Phoenix M50	Aeromonas jandaei	1.33		Aeromonas hydrophila	1.7			MALDI-TOF	Aeromonas hydrophila	Non-fermentative Gram-negative bacteria	Unique	NA	NA	NA	NA	NA	NA	NA	NA	NA	NA					40	S	46	S	26	S			38	S	38	S	32	S	Not applicable	Not applicable
BF-132	BF-E-132-TSA1-	CHU-YO	Neprology-Hemodialysis	Distribution container	Liquid soap	Hand hygiene products	Pseudomonas aeruginosa	Phoenix M50	Sphingopyxis macrogoltabida	1.32		No Organism Identification Possible	1.19				No Gram-negative	Non-fermentative Gram-negative bacteria	Not applicable	NA	NA	NA	NA	NA	NA	NA	NA	NA	NA					Not applicable	Not applicable	Not applicable	Not applicable	Not applicable	Not applicable			Not applicable	Not applicable	Not applicable	Not applicable	Not applicable	Not applicable	Not applicable	Not applicable
BF-132	BF-E-132-MC-	CHU-YO	Neprology-Hemodialysis	Distribution container	Liquid soap	Hand hygiene products	Pseudomonas aeruginosa	Phoenix M50	Achromobacter insolitus	1.43		Aeromonas encheleia	1.72			MALDI-TOF	Aeromonas encheleia	Non-fermentative Gram-negative bacteria	Unique	NA	NA	NA	NA	NA	NA	NA	NA	NA	NA					38	S	44	S	24	S			40	S	38	S	34	S	Not applicable	Not applicable
BEN-237	BEN-T-237-MC 3-B	CNHU-HKM	Neonatology	Distribution container	Liquid soap	Hand hygiene products	Not applicable	Not applicable	Pseudomonas balearica	2.2	Pseudomonas balearica	Not applicable	Not applicable			MALDI-TOF	Pseudomonas balearica	Non-fermentative Gram-negative bacteria	Duplicate	NA	NA	NA	NA	NA	NA	NA	NA	NA	NA					Not applicable	Not applicable	Not applicable	Not applicable	Not applicable	Not applicable			Not applicable	Not applicable	Not applicable	Not applicable	Not applicable	Not applicable	Not applicable	Not applicable
BEN-237	BEN-T-237-MC 4-	CNHU-HKM	Neonatology	Distribution container	Liquid soap	Hand hygiene products	Not applicable	Not applicable	Pseudomonas balearica	2.1	Pseudomonas balearica	Not applicable	Not applicable			MALDI-TOF	Pseudomonas balearica	Non-fermentative Gram-negative bacteria	Duplicate	NA	NA	NA	NA	NA	NA	NA	NA	NA	NA					Not applicable	Not applicable	Not applicable	Not applicable	Not applicable	Not applicable			Not applicable	Not applicable	Not applicable	Not applicable	Not applicable	Not applicable	Not applicable	Not applicable
BEN-237	BEN-T-237-MC 5-	CNHU-HKM	Neonatology	Distribution container	Liquid soap	Hand hygiene products	Not applicable	Not applicable	Pseudomonas balearica	2.04	Pseudomonas balearica	Not applicable	Not applicable			MALDI-TOF	Pseudomonas balearica	Non-fermentative Gram-negative bacteria	Duplicate	NA	NA	NA	NA	NA	NA	NA	NA	NA	NA					Not applicable	Not applicable	Not applicable	Not applicable	Not applicable	Not applicable			Not applicable	Not applicable	Not applicable	Not applicable	Not applicable	Not applicable	Not applicable	Not applicable
BEN-237	BEN-T-237-MC 6-A	CNHU-HKM	Neonatology	Distribution container	Liquid soap	Hand hygiene products	Not applicable	Not applicable	Pseudomonas balearica	2.12	Pseudomonas balearica	Not applicable	Not applicable			MALDI-TOF	Pseudomonas balearica	Non-fermentative Gram-negative bacteria	Duplicate	NA	NA	NA	NA	NA	NA	NA	NA	NA	NA					Not applicable	Not applicable	Not applicable	Not applicable	Not applicable	Not applicable			Not applicable	Not applicable	Not applicable	Not applicable	Not applicable	Not applicable	Not applicable	Not applicable
BEN-237	BEN-T-237-MC 6-B	CNHU-HKM	Neonatology	Distribution container	Liquid soap	Hand hygiene products	Not applicable	Not applicable	Pseudomonas balearica	2.04	Pseudomonas balearica	Not applicable	Not applicable			MALDI-TOF	Pseudomonas balearica	Non-fermentative Gram-negative bacteria	Duplicate	NA	NA	NA	NA	NA	NA	NA	NA	NA	NA					Not applicable	Not applicable	Not applicable	Not applicable	Not applicable	Not applicable			Not applicable	Not applicable	Not applicable	Not applicable	Not applicable	Not applicable	Not applicable	Not applicable
BEN-238	BEN-T-238-MC-	CNHU-HKM	Neonatology	Distribution container	Ethanol	Antiseptic	Not applicable	Not applicable	Pantoea dispersa	2.14	Pantoea dispersa	Not applicable	Not applicable			MALDI-TOF	Pantoea dispersa	Enterobacterales	Unique	NA	NA	NA	NA	NA	NA	NA	NA	NA	NA	16	I	17	I	27	S	30	S	17	I	28	S	25	S	26	S	23	S
BF-038	BF-E-038-MC-	CHU-YO	Neonatology	Distribution container	Bar soap receptacle of BF-E-037	Hand hygiene products	Not identified (MC)	Phoenix M50	Enterobacter bugandensis	2.27	Enterobacter bugandensis	Not applicable	Not applicable			MALDI-TOF	Enterobacter bugandensis	Non-fermentative Gram-negative bacteria	Duplicate	NA	NA	NA	NA	NA	NA	NA	NA	NA	NA					Not applicable	Not applicable	Not applicable	Not applicable	Not applicable	Not applicable			Not applicable	Not applicable	Not applicable	Not applicable	Not applicable	Not applicable	Not applicable	Not applicable
BF-142	BF-E-142-TSA 2-A	CHU-YO	Neprology-Hemodialysis	Distribution container	Didecyldimethylammonium chloride (QUAT)	Disinfectant	Acinetobacter lwoffii/haemolyticus	Phoenix M50	Acinetobacter radioresistens	1.47		Acinetobacter sp	1.83			MALDI-TOF	Acinetobacter spp.	Non-fermentative Gram-negative bacteria	Unique	NA	NA	NA	NA	NA	NA	NA	NA	POSITIVE	(weak) POSITIVE					29	S	12	R	Not applicable	Not applicable			24	S	26	S	18	S	28	S
BF-142	BF-E-142-TSA 2-B	CHU-YO	Neprology-Hemodialysis	Distribution container	Didecyldimethylammonium chloride (QUAT)	Disinfectant	Acinetobacter lwoffii/haemolyticus	Phoenix M50	Aerococcus viridans	1.42		Acinetobacter schindleri	1.98			MALDI-TOF	Acinetobacter schindleri	Non-fermentative Gram-negative bacteria	Unique	NA	NA	NA	NA	NA	NA	NA	NA	NA	NA					Not applicable	Not applicable	Not applicable	Not applicable	Not applicable	Not applicable			Not applicable	Not applicable	Not applicable	Not applicable	Not applicable	Not applicable	Not applicable	Not applicable
BEN-246	BEN-T-246-MC 1-	CNHU-HKM	Neonatology	Distribution container	Liquid soap	Hand hygiene products	Not applicable	Not applicable	Pseudomonas stutzeri	2.03	Pseudomonas stutzeri	Not applicable	Not applicable			MALDI-TOF	Pseudomonas stutzeri	Non-fermentative Gram-negative bacteria	Unique	NA	NA	NA	NA	NA	NA	NA	NA	NA	NA	Not applicable	Not applicable	Not applicable	Not applicable	27	S	40	S	Not applicable	Not applicable	Not applicable	Not applicable	25	S	24	S	Not applicable	Not applicable	Not applicable	Not applicable
BF-142	BF-E-142-MC 1-	CHU-YO	Neprology-Hemodialysis	Distribution container	Didecyldimethylammonium chloride (QUAT)	Disinfectant	Acinetobacter lwoffii/haemolyticus	Phoenix M50	Aeromonas veronii	1.58		Acinetobacter sp	1.82			MALDI-TOF	Acinetobacter spp.	Non-fermentative Gram-negative bacteria	Duplicate	NA	NA	NA	NA	NA	NA	NA	NA	NA	NA					Not applicable	Not applicable	Not applicable	Not applicable	Not applicable	Not applicable			Not applicable	Not applicable	Not applicable	Not applicable	Not applicable	Not applicable	Not applicable	Not applicable
BEN-246	BEN-T-246-MC 2-A	CNHU-HKM	Neonatology	Distribution container	Liquid soap	Hand hygiene products	Not applicable	Not applicable	Klebsiella pneumoniae	2.41	Klebsiella pneumoniae	Not applicable	Not applicable			MALDI-TOF	Klebsiella pneumoniae	Enterobacterales	Unique	NA	NA	NA	NA	NA	NA	NA	NA	NA	NA	10	R	18	S	21	S	20	R	10	R	10	R	19	S	21	S	10	R	Not applicable	Not applicable
BF-142	BF-E-142-MC2-	CHU-YO	Neprology-Hemodialysis	Distribution container	Didecyldimethylammonium chloride (QUAT)	Disinfectant	Shewanella putrefaciens	Phoenix M50	Aeromonas encheleia	1.41		Aeromonas eucrenophila	1.72			MALDI-TOF	Aeromonas eucrenophila	Non-fermentative Gram-negative bacteria	Unique	NA	NA	NA	NA	NA	NA	NA	NA	NA	NA					40	S	40	S	26	S			32	S	34	S	28	S	Not applicable	Not applicable
BF-143	BF-E-143-MC 2-	CHU-YO	Neprology-Hemodialysis	Distribution container	Ethanol	Antiseptic	Alcaligenes faecalis	Phoenix M50	Acinetobacter sp.	1.6	No Organism Identification Possible	Not applicable	Not applicable				MALDI to repeat	Non-fermentative Gram-negative bacteria	Unique	NA	NA	NA	NA	NA	NA	NA	NA	POSITIVE	(weak) POSITIVE					29	S	14	R	Not applicable	Not applicable			25	S	25	S	16	S	20	S
BEN-246	BEN-T-246-MC 2-B	CNHU-HKM	Neonatology	Distribution container	Liquid soap	Hand hygiene products	Not applicable	Not applicable	Klebsiella pneumoniae	2.33	Klebsiella pneumoniae	Not applicable	Not applicable			MALDI-TOF	Klebsiella pneumoniae	Enterobacterales	Duplicate	NA	NA	NA	NA	NA	NA	NA	NA	NA	NA					Not applicable	Not applicable	Not applicable	Not applicable	Not applicable	Not applicable			Not applicable	Not applicable	Not applicable	Not applicable	Not applicable	Not applicable	Not applicable	Not applicable
BF-158	BF-E-158-MC-	CHU-YO	Reanimation-Anesthesy	Distribution container	Liquid soap	Hand hygiene products	Shewanella putrefaciens	Phoenix M50	Aeromonas sobria	1.33		No Organism Identification Possible	1.48				Check biochemical test	Non-fermentative Gram-negative bacteria	Unique	NEGATIVE	NEGATIVE	NEGATIVE	NEGATIVE	NEGATIVE	NEGATIVE	R	S	NA	NA					Not applicable	Not applicable	Not applicable	Not applicable	Not applicable	Not applicable			Not applicable	Not applicable	Not applicable	Not applicable	Not applicable	Not applicable	Not applicable	Not applicable
BF-161	BF-E-161-MC-	CHU-YO	Reanimation-Anesthesy	Distribution container	Liquid soap	Hand hygiene products	Shewanella putrefaciens	Phoenix M50	Aeromonas encheleia	1.49		Aeromonas eucrenophila	1.71			MALDI-TOF	Aeromonas eucrenophila	Non-fermentative Gram-negative bacteria	Unique	NA	NA	NA	NA	NA	NA	NA	NA	NA	NA					34	S	40	S	21	S			34	S	34	S	30	S	Not applicable	Not applicable
BF-172	BF-E-172-TSA 2-	CHU-YO	Maternity	Distribution container	Liquid soap	Hand hygiene products	Shewanella putrefaciens	Phoenix M50	Aeromonas caviae	1.44		No Organism Identification Possible	1.69				Check biochemical test	Non-fermentative Gram-negative bacteria	Unique	NA	NA	NA	NA	NA	NA	NA	NA	NA	NA					Not applicable	Not applicable	Not applicable	Not applicable	Not applicable	Not applicable			Not applicable	Not applicable	Not applicable	Not applicable	Not applicable	Not applicable	Not applicable	Not applicable
BF-177	BF-E-177-MC-	CHU-YO	Maternity	Distribution container	Liquid soap	Hand hygiene products	Shewanella putrefaciens	Phoenix M50	Aeromonas encheleia	1.47		No Organism Identification Possible	1.52				Check biochemical test	Non-fermentative Gram-negative bacteria	Unique	NEGATIVE	NEGATIVE	NEGATIVE	NEGATIVE	NEGATIVE	NEGATIVE	R	S	NA	NA					Not applicable	Not applicable	Not applicable	Not applicable	Not applicable	Not applicable			Not applicable	Not applicable	Not applicable	Not applicable	Not applicable	Not applicable	Not applicable	Not applicable
BEN-254	BEN-T-254-MC 1-	CNHU-HKM	Neonatology	Distribution container	Liquid soap	Hand hygiene products	Not applicable	Not applicable	Pseudomonas aeruginosa	2.32	Pseudomonas aeruginosa	Not applicable	Not applicable			MALDI-TOF	Pseudomonas aeruginosa	Non-fermentative Gram-negative bacteria	Unique	NA	NA	NA	NA	NA	NA	NA	NA	NA	NA	Not applicable	Not applicable	Not applicable	Not applicable	26	S	30	S	Not applicable	Not applicable	Not applicable	Not applicable	17	S	24	S	Not applicable	Not applicable	Not applicable	Not applicable
BF-181	BF-E-181-MC-	CHU-YO	Maternity	Distribution container	Liquid soap	Hand hygiene products	Shewanella putrefaciens	Phoenix M50	Acinetobacter towneri	1.49		No Organism Identification Possible	1.55				Check biochemical test	Non-fermentative Gram-negative bacteria	Unique	NEGATIVE	NEGATIVE	NEGATIVE	NEGATIVE	NEGATIVE	NEGATIVE	R	S	NA	NA					Not applicable	Not applicable	Not applicable	Not applicable	Not applicable	Not applicable			Not applicable	Not applicable	Not applicable	Not applicable	Not applicable	Not applicable	Not applicable	Not applicable
BF-185	BF-E-185-MC-	CHU-YO	Maternity	Distribution container	Liquid soap	Hand hygiene products	Shewanella putrefaciens	Phoenix M50	Aeromonas hydrophila	1.33		No Organism Identification Possible	1.62				Check biochemical test	Non-fermentative Gram-negative bacteria	Unique	NEGATIVE	NEGATIVE	NEGATIVE	NEGATIVE	NEGATIVE	NEGATIVE	R	S	NA	NA					Not applicable	Not applicable	Not applicable	Not applicable	Not applicable	Not applicable			Not applicable	Not applicable	Not applicable	Not applicable	Not applicable	Not applicable	Not applicable	Not applicable
BEN-254	BEN-T-254-MC 2-	CNHU-HKM	Neonatology	Distribution container	Liquid soap	Hand hygiene products	Not applicable	Not applicable	Pseudomonas aeruginosa	2.4	Pseudomonas aeruginosa	Not applicable	Not applicable			MALDI-TOF	Pseudomonas aeruginosa	Non-fermentative Gram-negative bacteria	Duplicate	NA	NA	NA	NA	NA	NA	NA	NA	NA	NA					Not applicable	Not applicable	Not applicable	Not applicable	Not applicable	Not applicable			Not applicable	Not applicable	Not applicable	Not applicable	Not applicable	Not applicable	Not applicable	Not applicable
BF-197	BF-E-197-MC-	CHU-YO	Infectious Diseases	Distribution container	Liquid soap	Hand hygiene products	Sphingomonas paucimobilis	Phoenix M50	Chelonobacter oris	1.42		No Organism Identification Possible	1.37				Check biochemical test	Non-fermentative Gram-negative bacteria	Unique	NEGATIVE	NEGATIVE	NEGATIVE	NEGATIVE	NEGATIVE	NEGATIVE	R	S	NA	NA					Not applicable	Not applicable	Not applicable	Not applicable	Not applicable	Not applicable			Not applicable	Not applicable	Not applicable	Not applicable	Not applicable	Not applicable	Not applicable	Not applicable
BEN-255	BEN-T-255-MC 1-	CNHU-HKM	Neonatology	Distribution container	Liquid soap	Hand hygiene products	Not applicable	Not applicable	Pseudomonas aeruginosa	2.44	Pseudomonas aeruginosa	Not applicable	Not applicable			MALDI-TOF	Pseudomonas aeruginosa	Non-fermentative Gram-negative bacteria	Unique	NA	NA	NA	NA	NA	NA	NA	NA	NA	NA	Not applicable	Not applicable	Not applicable	Not applicable	22	S	24	S	Not applicable	Not applicable	Not applicable	Not applicable	12	R	23	S	Not applicable	Not applicable	Not applicable	Not applicable
BEN-255	BEN-T-255-MC 2-	CNHU-HKM	Neonatology	Distribution container	Liquid soap	Hand hygiene products	Not applicable	Not applicable	Enterobacter cloacae	2.31	Enterobacter cloacae	Not applicable	Not applicable			MALDI-TOF	Enterobacter cloacae	Enterobacterales	Unique	NA	NA	NA	NA	NA	NA	NA	NA	NA	NA	10	R	13	R	20	I	10	R	10	R	10	R	10	R	19	S	10	R
BEN-255	BEN-T-255-MC 3-A	CNHU-HKM	Neonatology	Distribution container	Liquid soap	Hand hygiene products	Not applicable	Not applicable	Klebsiella pneumoniae	2.26	Klebsiella pneumoniae	Not applicable	Not applicable			MALDI-TOF	Klebsiella pneumoniae	Enterobacterales	Unique	NA	NA	NA	NA	NA	NA	NA	NA	NA	NA	10	R	16	I	20	I	10	R	10	R	10	R	10	R	20	S	16	S	Not applicable	Not applicable
BEN-255	BEN-T-255-MC 3-B	CNHU-HKM	Neonatology	Distribution container	Liquid soap	Hand hygiene products	Not applicable	Not applicable	Pseudomonas nitroreducens	1.87	Pseudomonas spp.	Not applicable	Not applicable			MALDI-TOF	Pseudomonas spp.	Non-fermentative Gram-negative bacteria	Unique	NA	NA	NA	NA	NA	NA	NA	NA	NA	NA	Not applicable	Not applicable	Not applicable	Not applicable	25	s	31	s	Not applicable	Not applicable	Not applicable	Not applicable	26	S	26	S	Not applicable	Not applicable	Not applicable	Not applicable
BF-201	BF-E-201-MC 1-A	CHU-YO	Infectious Diseases	Distribution container	Liquid soap	Hand hygiene products	Pseudomonas pseudoalcaligenes	Phoenix M50	Pseudomonas oleovorans	1.42		Pseudomonas mendocina	2.13			MALDI-TOF	Pseudomonas mendocina	Non-fermentative Gram-negative bacteria	Unique	NA	NA	NA	NA	NA	NA	NA	NA	NA	NA					Not applicable	Not applicable	Not applicable	Not applicable	Not applicable	Not applicable			Not applicable	Not applicable	Not applicable	Not applicable	Not applicable	Not applicable	Not applicable	Not applicable
BF-064	BF-E-064-MC 1-	CHU-YO	Chronic pediatry (Pediatry II)	Distribution container	Liquid soap	Hand hygiene products	Pasteurella multocida	Phoenix M50	no growth	NA		Not applicable	Not applicable			no growth	no growth	Non-fermentative Gram-negative bacteria	Unique	NA	NA	NA	NA	NA	NA	NA	NA	NA	NA					Not applicable	Not applicable	Not applicable	Not applicable	Not applicable	Not applicable			Not applicable	Not applicable	Not applicable	Not applicable	Not applicable	Not applicable	Not applicable	Not applicable
BF-201	BF-E-201-MC 3-A	CHU-YO	Infectious Diseases	Distribution container	Liquid soap	Hand hygiene products	Sphingomonas paucimobilis	Phoenix M50	Athrobacter woluwensis	1.45	No Organism Identification Possible	No Organism Identification Possible	1.61				Check biochemical test	Non-fermentative Gram-negative bacteria	Unique	NEGATIVE	NEGATIVE	NEGATIVE	NEGATIVE	NEGATIVE	NEGATIVE	R	S	NA	NA					Not applicable	Not applicable	Not applicable	Not applicable	Not applicable	Not applicable			Not applicable	Not applicable	Not applicable	Not applicable	Not applicable	Not applicable	Not applicable	Not applicable
BF-201	BF-E-201-MC 3-B	CHU-YO	Infectious Diseases	Distribution container	Liquid soap	Hand hygiene products	Sphingomonas paucimobilis	Phoenix M50	Acinetobacter towneri	1.32	No Organism Identification Possible	Aeromonas veronii	1.7			MALDI-TOF	Aeromonas veronii	Non-fermentative Gram-negative bacteria	Unique	NA	NA	NA	NA	NA	NA	NA	NA	NA	NA					28	S	42	S	17	I			30	S	32	S	30	S	Not applicable	Not applicable
BF-203	BF-E-203-MC-	CHU-YO	Infectious Diseases	Distribution container	Liquid soap	Hand hygiene products	Sphingomonas paucimobilis	Phoenix M50	Acinetobacter towneri	1.42	No Organism Identification Possible	No Organism Identification Possible	1.61				Check biochemical test	Non-fermentative Gram-negative bacteria	Unique	NEGATIVE	NEGATIVE	NEGATIVE	NEGATIVE	NEGATIVE	NEGATIVE	R	S	NA	NA					Not applicable	Not applicable	Not applicable	Not applicable	Not applicable	Not applicable			Not applicable	Not applicable	Not applicable	Not applicable	Not applicable	Not applicable	Not applicable	Not applicable
BEN-257	BEN-T-257-MC 1-	CNHU-HKM	Neonatology	Distribution container	Liquid soap	Hand hygiene products	Not applicable	Not applicable	Pseudomonas aeruginosa	2.3	Pseudomonas aeruginosa	Not applicable	Not applicable			MALDI-TOF	Pseudomonas aeruginosa	Non-fermentative Gram-negative bacteria	Unique	NA	NA	NA	NA	NA	NA	NA	NA	NA	NA	Not applicable	Not applicable	Not applicable	Not applicable	27	S	30	S	Not applicable	Not applicable	Not applicable	Not applicable	18	S	24	S	Not applicable	Not applicable	Not applicable	Not applicable
BEN-257	BEN-T-257-MC 2-	CNHU-HKM	Neonatology	Distribution container	Liquid soap	Hand hygiene products	Not applicable	Not applicable	Enterobacter cloacae	2.15	Enterobacter cloacae	Not applicable	Not applicable			MALDI-TOF	Enterobacter cloacae	Enterobacterales	Unique	NA	NA	NA	NA	NA	NA	NA	NA	NA	NA	10	R	13	R	20	I	10	R	10	R	10	R	10	R	19	S	10	R
BEN-257	BEN-T-257-MC 3-A	CNHU-HKM	Neonatology	Distribution container	Liquid soap	Hand hygiene products	Not applicable	Not applicable	Klebsiella pneumoniae	2.37	Klebsiella pneumoniae	Not applicable	Not applicable			MALDI-TOF	Klebsiella pneumoniae	Enterobacterales	Unique	NA	NA	NA	NA	NA	NA	NA	NA	NA	NA	10	R	14	I	22	S	18	R	16	I	27	S	17	S	19	S	22	S	Not applicable	Not applicable
BEN-257	BEN-T-257-MC 3-B	CNHU-HKM	Neonatology	Distribution container	Liquid soap	Hand hygiene products	Not applicable	Not applicable	Pseudomonas stutzeri	2.24	Pseudomonas stutzeri	Not applicable	Not applicable			MALDI-TOF	Pseudomonas stutzeri	Non-fermentative Gram-negative bacteria	Unique	NA	NA	NA	NA	NA	NA	NA	NA	NA	NA	Not applicable	Not applicable	Not applicable	Not applicable	27	S	37	S	Not applicable	Not applicable	Not applicable	Not applicable	26	S	26	S	Not applicable	Not applicable	Not applicable	Not applicable
BEN-289	BEN-E-289-MC 2-	CNHU-HKM	Internal medicine	Distribution container	Liquid soap	Hand hygiene products	Not applicable	Not applicable	No Organism Identification Possible	1.22		No organism Identification possible	1.34				Check biochemical test	Non-fermentative Gram-negative bacteria	Unique	NEGATIVE	NEGATIVE	NEGATIVE	NEGATIVE	NEGATIVE	NEGATIVE	R	S	NA	NA
BEN-237	BEN-E-237-MC 4-	CNHU-HKM	Neonatology	Distribution container	Liquid soap	Hand hygiene products	Not applicable	Not applicable	No Organism Identification Possible	1.68		Klebsiella pneumoniae	1.73			MALDI-TOF	Klebsiella spp.	Non-fermentative Gram-negative bacteria	Unique	NEGATIVE	NEGATIVE	POSITIVE	NEGATIVE	NEGATIVE	POSITIVE	R	S	NA	NA
BF-100	BF-E-100-MC 1-A	CHU-YO	Traumatology emergency	Distribution container	Bar soap receptacle of BF-E-099	Hand hygiene products	Comamonas testosteroni	Phoenix M50	Acinetobacter haemolyticus	1.42		Not applicable	Not applicable					Non-fermentative Gram-negative bacteria	Unique	0	0	0	0	0	0	0	0	0	0					Not applicable	Not applicable	Not applicable	Not applicable	Not applicable	Not applicable			Not applicable	Not applicable	Not applicable	Not applicable	Not applicable	Not applicable	Not applicable	Not applicable
BEN-269	BEN-T-269-MC 1-	CNHU-HKM	Neonatology	Distribution container	Liquid soap	Hand hygiene products	Not applicable	Not applicable	No Organism Identification Possible	1.39	No Organism Identification Possible	No organism Identification possible	1.31			Isolate not available	Isolate not available	isolate not available	Isolate not available	NA	NA	NA	NA	NA	NA	NA	NA	NA	NA
BEN-269	BEN-T-269-MC 2-	CNHU-HKM	Neonatology	Distribution container	Liquid soap	Hand hygiene products	Not applicable	Not applicable	Pseudomonas aeruginosa	2.44	Pseudomonas aeruginosa	Not applicable	Not applicable			MALDI-TOF	Pseudomonas aeruginosa	Non-fermentative Gram-negative bacteria	Unique	NA	NA	NA	NA	NA	NA	NA	NA	NA	NA	Not applicable	Not applicable	Not applicable	Not applicable	24	S	30	S	Not applicable	Not applicable	Not applicable	Not applicable	18	S	23	S	Not applicable	Not applicable	Not applicable	Not applicable
BF-015	BF-E-015-2-	CHU-YO	Pediatric emergency	Distribution container	Liquid soap	Hand hygiene products	Kluyvera ascorbata	Phoenix M50	Enterobacter cloacae complex	2.13	Enterobacter cloacae complex	Not applicable	Not applicable			MALDI-TOF	Enterobacter cloacae complex	Non-fermentative Gram-negative bacteria	Unique	NA	NA	NA	NA	NA	NA	NA	NA	NA	NA					21	S	38	S	10	R			20	S	20	S	26	S	Not applicable	Not applicable
BF-015	BF-E-015-MC-	CHU-YO	Pediatric emergency	Distribution container	Liquid soap	Hand hygiene products	Kluyvera ascorbata	Phoenix M50	Enterobacter cloacae complex	2.13	Enterobacter cloacae complex	Not applicable	Not applicable			MALDI-TOF	Enterobacter cloacae complex	Non-fermentative Gram-negative bacteria	Duplicate	NA	NA	NA	NA	NA	NA	NA	NA	NA	NA					Not applicable	Not applicable	Not applicable	Not applicable	Not applicable	Not applicable			Not applicable	Not applicable	Not applicable	Not applicable	Not applicable	Not applicable	Not applicable	Not applicable
BEN-269	BEN-T-269-MC 3-A	CNHU-HKM	Neonatology	Distribution container	Liquid soap	Hand hygiene products	Not applicable	Not applicable	Klebsiella pneumoniae	2.51	Klebsiella pneumoniae	Not applicable	Not applicable			MALDI-TOF	Klebsiella pneumoniae	Enterobacterales	Unique	NA	NA	NA	NA	NA	NA	NA	NA	NA	NA	11	R	23	S	24	S	22	I	22	S	10	R	20	S	20	S	10	R	Not applicable	Not applicable
BF-017	BF-E-017-1-	CHU-YO	Pediatric emergency	Distribution container	Chlorine	Disinfectant	Pseudomonas spp.	Phoenix M50	Micrococcus luteus	2.34	Micrococcus luteus	Not applicable	Not applicable			MALDI-TOF	Micrococcus luteus	Non-fermentative Gram-negative bacteria	Not applicable	NA	NA	NA	NA	NA	NA	NA	NA	NA	NA					Not applicable	Not applicable	Not applicable	Not applicable	Not applicable	Not applicable			Not applicable	Not applicable	Not applicable	Not applicable	Not applicable	Not applicable	Not applicable	Not applicable
BF-019	BF-E-019-1-	CHU-YO	Pediatric emergency	Distribution container	Liquid soap	Hand hygiene products	Aeromonas salmonicida spp. Salmonicida	Phoenix M50	Vibrio alginolyticus	2.01	Vibrio alginolyticus	Not applicable	Not applicable			MALDI-TOF	Vibrio alginolyticus	Non-fermentative Gram-negative bacteria	Unique	NA	NA	NA	NA	NA	NA	NA	NA	NA	NA					Not applicable	Not applicable	27	S	Not applicable	Not applicable			22	S	Not applicable	Not applicable	28	S	Not applicable	Not applicable
BF-019	BF-E-019-3-	CHU-YO	Pediatric emergency	Distribution container	Liquid soap	Hand hygiene products	Ochrobactrum anthropi	Phoenix M50	Micrococcus species	1.99	Micrococcus species	Not applicable	Not applicable			MALDI-TOF	Micrococcus species	Non-fermentative Gram-negative bacteria	Unique	0	0	0	0	0	0	0	0	NA	NA					Not applicable	Not applicable	Not applicable	Not applicable	Not applicable	Not applicable			Not applicable	Not applicable	Not applicable	Not applicable	Not applicable	Not applicable	Not applicable	Not applicable
BF-019	BF-E-019-4-	CHU-YO	Pediatric emergency	Distribution container	Liquid soap	Hand hygiene products	Shewanella putrefaciens	Phoenix M50	no growth	NA		Not applicable	Not applicable					Non-fermentative Gram-negative bacteria	Unique	NA	NA	NA	NA	NA	NA	NA	NA	NA	NA					Not applicable	Not applicable	Not applicable	Not applicable	Not applicable	Not applicable			Not applicable	Not applicable	Not applicable	Not applicable	Not applicable	Not applicable	Not applicable	Not applicable
BEN-269	BEN-T-269-MC 3-B	CNHU-HKM	Neonatology	Distribution container	Liquid soap	Hand hygiene products	Not applicable	Not applicable	Klebsiella pneumoniae	2.5	Klebsiella pneumoniae	Not applicable	Not applicable			MALDI-TOF	Klebsiella pneumoniae	Enterobacterales	Duplicate	NA	NA	NA	NA	NA	NA	NA	NA	NA	NA					Not applicable	Not applicable	Not applicable	Not applicable	Not applicable	Not applicable			Not applicable	Not applicable	Not applicable	Not applicable	Not applicable	Not applicable	Not applicable	Not applicable
BEN-270	BEN-T-270-MC-	CNHU-HKM	Neonatology	Distribution container	Liquid soap	Hand hygiene products	Not applicable	Not applicable	Pseudomonas mendocina	2	Pseudomonas mendocina	Not applicable	Not applicable			MALDI-TOF	Pseudomonas mendocina	Non-fermentative Gram-negative bacteria	Unique	NA	NA	NA	NA	NA	NA	NA	NA	NA	NA	Not applicable	Not applicable	Not applicable	Not applicable	26	S	20	S	Not applicable	Not applicable	Not applicable	Not applicable	21	S	23	S	Not applicable	Not applicable	Not applicable	Not applicable
BEN-271	BEN-T-271-MC-	CNHU-HKM	Neonatology	Distribution container	Liquid soap	Hand hygiene products	Not applicable	Not applicable	Pseudomonas aeruginosa	2.28	Pseudomonas aeruginosa	Not applicable	Not applicable			MALDI-TOF	Pseudomonas aeruginosa	Non-fermentative Gram-negative bacteria	Unique	NA	NA	NA	NA	NA	NA	NA	NA	NA	NA	Not applicable	Not applicable	Not applicable	Not applicable	27	S	31	S	Not applicable	Not applicable	Not applicable	Not applicable	19	S	25	S	Not applicable	Not applicable	Not applicable	Not applicable
BEN-275	BEN-T-275-MC 1-A	CNHU-HKM	Neonatology	Distribution container	Liquid soap	Hand hygiene products	Not applicable	Not applicable	Pseudomonas aeruginosa	2.26	Pseudomonas aeruginosa	Not applicable	Not applicable			MALDI-TOF	Pseudomonas aeruginosa	Non-fermentative Gram-negative bacteria	Unique	NA	NA	NA	NA	NA	NA	NA	NA	NA	NA	Not applicable	Not applicable	Not applicable	Not applicable	26	S	31	S	Not applicable	Not applicable	Not applicable	Not applicable	16	S	22	S	Not applicable	Not applicable	Not applicable	Not applicable
BEN-275	BEN-T-275-MC 1-B	CNHU-HKM	Neonatology	Distribution container	Liquid soap	Hand hygiene products	Not applicable	Not applicable	Pseudomonas aeruginosa	2.23	Pseudomonas aeruginosa	Not applicable	Not applicable			MALDI-TOF	Pseudomonas aeruginosa	Non-fermentative Gram-negative bacteria	Duplicate	NA	NA	NA	NA	NA	NA	NA	NA	NA	NA					Not applicable	Not applicable	Not applicable	Not applicable	Not applicable	Not applicable			Not applicable	Not applicable	Not applicable	Not applicable	Not applicable	Not applicable	Not applicable	Not applicable
BF-032	BF-E-032-MC-	CHU-YO	Neonatology	Distribution container	Eosin solution	Antiseptic	Stenotrophomonas maltophilia	Phoenix M50	Pseudomonas boreopolis	2.24	Pseudomonas boreopolis	Not applicable	Not applicable			MALDI-TOF	Pseudomonas boreopolis	Non-fermentative Gram-negative bacteria	Unique	NA	NA	NA	NA	NA	NA	NA	NA	NA	NA					30	S	Not applicable	Not applicable	19	S			Not applicable	Not applicable	21	S	22	S	Not applicable	Not applicable
BEN-275	BEN-T-275-MC 2-A	CNHU-HKM	Neonatology	Distribution container	Liquid soap	Hand hygiene products	Not applicable	Not applicable	Pseudomonas aeruginosa	2.01	Pseudomonas aeruginosa	Not applicable	Not applicable			MALDI-TOF	Pseudomonas aeruginosa	Non-fermentative Gram-negative bacteria	Duplicate	NA	NA	NA	NA	NA	NA	NA	NA	NA	NA					Not applicable	Not applicable	Not applicable	Not applicable	Not applicable	Not applicable			Not applicable	Not applicable	Not applicable	Not applicable	Not applicable	Not applicable	Not applicable	Not applicable
BEN-275	BEN-T-275-MC 2-B	CNHU-HKM	Neonatology	Distribution container	Liquid soap	Hand hygiene products	Not applicable	Not applicable	Pseudomonas aeruginosa	2.28	Pseudomonas aeruginosa	Not applicable	Not applicable			MALDI-TOF	Pseudomonas aeruginosa	Non-fermentative Gram-negative bacteria	Duplicate	NA	NA	NA	NA	NA	NA	NA	NA	NA	NA					Not applicable	Not applicable	Not applicable	Not applicable	Not applicable	Not applicable			Not applicable	Not applicable	Not applicable	Not applicable	Not applicable	Not applicable	Not applicable	Not applicable
BF-034	BF-E-034-MC1-	CHU-YO	Neonatology	Distribution container	Eosin solution	Antiseptic	Pseudomonas aeruginosa	Phoenix M50	Pseudomonas aeruginosa	2.24	Pseudomonas aeruginosa	Not applicable	Not applicable			MALDI-TOF	Pseudomonas aeruginosa	Non-fermentative Gram-negative bacteria	Duplicate	NA	NA	NA	NA	NA	NA	NA	NA	NA	NA					32	S	Not applicable	Not applicable	35	S			Not applicable	Not applicable	19	S	24	S	Not applicable	Not applicable
BF-034	BF-E-034-MC2-	CHU-YO	Neonatology	Distribution container	Eosin solution	Antiseptic	Pseudomonas aeruginosa	Phoenix M50	Pseudomonas aeruginosa	2.37	Pseudomonas aeruginosa	Not applicable	Not applicable			MALDI-TOF	Pseudomonas aeruginosa	Non-fermentative Gram-negative bacteria	Unique	NA	NA	NA	NA	NA	NA	NA	NA	NA	NA					Not applicable	Not applicable	Not applicable	Not applicable	Not applicable	Not applicable			Not applicable	Not applicable	Not applicable	Not applicable	Not applicable	Not applicable	Not applicable	Not applicable
BEN-277	BEN-T-277-MC 1-	CNHU-HKM	Neonatology	Distribution container	Liquid soap	Hand hygiene products	Not applicable	Not applicable	Pseudomonas oleovorans	2.03	Pseudomonas oleovorans	Not applicable	Not applicable			MALDI-TOF	Pseudomonas oleovorans	Non-fermentative Gram-negative bacteria	Unique	NA	NA	NA	NA	NA	NA	NA	NA	NA	NA	Not applicable	Not applicable	Not applicable	Not applicable	27	S	21	S	Not applicable	Not applicable	Not applicable	Not applicable	22	S	22	S	Not applicable	Not applicable	Not applicable	Not applicable
BEN-277	BEN-T-277-MC 2-	CNHU-HKM	Neonatology	Distribution container	Liquid soap	Hand hygiene products	Not applicable	Not applicable	Acinetobacter pittii	2.22	Acinetobacter pittii	Not applicable	Not applicable			MALDI-TOF	Acinetobacter pittii	Non-fermentative Gram-negative bacteria	Unique	NA	NA	NA	NA	NA	NA	NA	NA	NA	44°C 48h: little growth at the bottom	Not applicable	Not applicable	Not applicable	Not applicable	27	S	31	S	Not applicable	Not applicable	29	S	20	S	20	S	20	S	15	S
BEN-278	BEN-T-278-MC 1-	CNHU-HKM	Neonatology	Distribution container	Liquid soap	Hand hygiene products	Not applicable	Not applicable	No Organism Identification Possible	1.37	No Organism Identification Possible	No organism Identification possible	1.36			Biochemical tests	Non-fermentative Gram-negative bacteria	Non-fermentative Gram-negative bacteria	Unique	NEGATIVE	NEGATIVE	NEGATIVE	NEGATIVE	NEGATIVE	NEGATIVE	R	S	NA	NA	Not applicable	Not applicable	Not applicable	Not applicable	Not applicable	Not applicable	Not applicable	Not applicable	Not applicable	Not applicable	Not applicable	Not applicable	Not applicable	Not applicable	Not applicable	Not applicable	Not applicable	Not applicable	Not applicable	Not applicable
BF-038	BF-E-038-TSA 1-A	CHU-YO	Neonatology	Distribution container	Bar soap receptacle of BF-E-037	Hand hygiene products	Enterobacter cloacae	Phoenix M56	Enterobacter bugandensis	2.34	Enterobacter bugandensis	Not applicable	Not applicable			MALDI-TOF	Enterobacter bugandensis	Non-fermentative Gram-negative bacteria	Unique	NA	NA	NA	NA	NA	NA	NA	NA	NA	NA					26	S	30	S	19	S			19	S	22	S	10	R	Not applicable	Not applicable
BF-038	BF-E-038-TSA 1-B	CHU-YO	Neonatology	Distribution container	Bar soap receptacle of BF-E-037	Hand hygiene products	Enterobacter cloacae	Phoenix M57	Enterobacter cloacae complex	2.06	Enterobacter cloacae complex	Not applicable	Not applicable			MALDI-TOF	Enterobacter cloacae complex	Non-fermentative Gram-negative bacteria	Unique	NA	NA	NA	NA	NA	NA	NA	NA	NA	NA					Not applicable	Not applicable	Not applicable	Not applicable	Not applicable	Not applicable			Not applicable	Not applicable	Not applicable	Not applicable	Not applicable	Not applicable	Not applicable	Not applicable
BEN-278	BEN-T-278-MC 2-	CNHU-HKM	Neonatology	Distribution container	Liquid soap	Hand hygiene products	Not applicable	Not applicable	No Organism Identification Possible	1.26	No Organism Identification Possible	No organism Identification possible	1.62			Biochemical tests	Non-fermentative Gram-negative bacteria	Non-fermentative Gram-negative bacteria	Unique	POSITIVE	NEGATIVE	NEGATIVE	NEGATIVE	NEGATIVE	NEGATIVE	R	S	NA	NA	Not applicable	Not applicable	Not applicable	Not applicable	Not applicable	Not applicable	Not applicable	Not applicable	Not applicable	Not applicable	Not applicable	Not applicable	Not applicable	Not applicable	Not applicable	Not applicable	Not applicable	Not applicable	Not applicable	Not applicable
BEN-283	BEN-T-283-MC 1-	CNHU-HKM	Neonatology	Distribution container	Liquid soap	Hand hygiene products	Not applicable	Not applicable		little growth		Not applicable	Not applicable			NA	Isolate not available	isolate not available	Isolate not available	NA	NA	NA	NA	NA	NA	NA	NA	NA	NA
BEN-283	BEN-T-283-MC 2-	CNHU-HKM	Neonatology	Distribution container	Liquid soap	Hand hygiene products	Not applicable	Not applicable	No Organism Identification Possible	1.4	No Organism Identification Possible	No organism Identification possible	1.41			Biochemical tests	Non-fermentative Gram-negative bacteria	Non-fermentative Gram-negative bacteria	Unique	POSITIVE	NEGATIVE	NEGATIVE	NEGATIVE	NEGATIVE	NEGATIVE	R	S	NA	NA	Not applicable	Not applicable	Not applicable	Not applicable	Not applicable	Not applicable	Not applicable	Not applicable	Not applicable	Not applicable	Not applicable	Not applicable	Not applicable	Not applicable	Not applicable	Not applicable	Not applicable	Not applicable	Not applicable	Not applicable
BF-053	BF-E-053-MC 1-A	CHU-YO	Chronic pediatry (Pediatry II)	Distribution container	Liquid soap	Hand hygiene products	Pseudomonas putida	Phoenix M50	Pseudomonas stutzeri	2.16	Pseudomonas stutzeri	Not applicable	Not applicable			MALDI-TOF	Pseudomonas stutzeri	Non-fermentative Gram-negative bacteria	Unique	NA	NA	NA	NA	NA	NA	NA	NA	NA	NA					25	S	Not applicable	Not applicable	29	S			44	S	21	S	24	S	Not applicable	Not applicable
BF-053	BF-E-053-MC 1-B	CHU-YO	Chronic pediatry (Pediatry II)	Distribution container	Liquid soap	Hand hygiene products	Pseudomonas putida	Phoenix M50	Pseudomonas stutzeri	2.15	Pseudomonas stutzeri	Not applicable	Not applicable			MALDI-TOF	Pseudomonas stutzeri	Non-fermentative Gram-negative bacteria	Duplicate	NA	NA	NA	NA	NA	NA	NA	NA	NA	NA					Not applicable	Not applicable	Not applicable	Not applicable	Not applicable	Not applicable			26	S	Not applicable	Not applicable	Not applicable	Not applicable	Not applicable	Not applicable
BF-053	BF-E-053-MC 2-	CHU-YO	Chronic pediatry (Pediatry II)	Distribution container	Liquid soap	Hand hygiene products	Pseudomonas aeruginosa	Phoenix M50	Pseudomonas aeruginosa	2.46	Pseudomonas aeruginosa	Not applicable	Not applicable			MALDI-TOF	Pseudomonas aeruginosa	Non-fermentative Gram-negative bacteria	Unique	NA	NA	NA	NA	NA	NA	NA	NA	NA	NA					31	S	Not applicable	Not applicable	35	S			31	S	20	S	25	S	Not applicable	Not applicable
BEN-288	BEN-T-288-MC 1-	CNHU-HKM	Neonatology	Distribution container	Liquid soap	Hand hygiene products	Not applicable	Not applicable	No Organism Identification Possible	1.14	No Organism Identification Possible	Pseudomonas aeruginosa	2.21			MALDI-TOF	Pseudomonas aeruginosa	Non-fermentative Gram-negative bacteria	Unique	POSITIVE	POSITIVE	NEGATIVE	NEGATIVE	NEGATIVE	NEGATIVE	R	S	NA	NA	Not applicable	Not applicable	Not applicable	Not applicable	25	S	34	S	Not applicable	Not applicable	Not applicable	Not applicable	26	S	26	S	Not applicable	Not applicable	Not applicable	Not applicable
BF-053	BF-E-053-MC 3-	CHU-YO	Chronic pediatry (Pediatry II)	Distribution container	Liquid soap	Hand hygiene products	Pseudomonas aeruginosa	Phoenix M50	Pseudomonas aeruginosa	2.46	Pseudomonas aeruginosa	Not applicable	Not applicable			MALDI-TOF	Pseudomonas aeruginosa	Non-fermentative Gram-negative bacteria	Duplicate	NA	NA	NA	NA	NA	NA	NA	NA	NA	NA					Not applicable	Not applicable	Not applicable	Not applicable	Not applicable	Not applicable			10	R	Not applicable	Not applicable	Not applicable	Not applicable	Not applicable	Not applicable
BEN-288	BEN-T-288-MC 2-	CNHU-HKM	Neonatology	Distribution container	Liquid soap	Hand hygiene products	Not applicable	Not applicable	Pseudomonas aeruginosa	2.26	Pseudomonas aeruginosa	Not applicable	Not applicable			MALDI-TOF	Pseudomonas aeruginosa	Non-fermentative Gram-negative bacteria	Duplicate	NA	NA	NA	NA	NA	NA	NA	NA	NA	NA					28	S	32	S	Not applicable	Not applicable			19	S	24	S	Not applicable	Not applicable	Not applicable	Not applicable
BEN-289	BEN-T-289-MC 1-	CNHU-HKM	Internal medicine	Distribution container	Liquid soap	Hand hygiene products	Not applicable	Not applicable	no growth	NA	Not applicable	Not applicable	Not applicable			NA	Isolate not available	isolate not available	Isolate not available	NA	NA	NA	NA	NA	NA	NA	NA	NA	NA					Not applicable	Not applicable	Not applicable	Not applicable	Not applicable	Not applicable			Not applicable	Not applicable	Not applicable	Not applicable	Not applicable	Not applicable	Not applicable	Not applicable
BEN-289	BEN-T-289-MC 2-	CNHU-HKM	Internal medicine	Distribution container	Liquid soap	Hand hygiene products	Not applicable	Not applicable	Pseudomonas mendocina	1.84	Pseudomonas mendocina	Not applicable	Not applicable			MALDI-TOF	Pseudomonas mendocina	Non-fermentative Gram-negative bacteria	Unique	NA	NA	NA	NA	NA	NA	NA	NA	NA	NA	Not applicable	Not applicable	Not applicable	Not applicable	28	S	30	S	Not applicable	Not applicable	Not applicable	Not applicable	25	S	25	S	Not applicable	Not applicable	Not applicable	Not applicable
BEN-313	BEN-T-313-MC 1-	CNHU-HKM	Pediatric emergency	Distribution container	Liquid soap	Hand hygiene products	Not applicable	Not applicable	Pseudomonas stutzeri	1.97	Pseudomonas stutzeri group	Not applicable	Not applicable			MALDI-TOF	Pseudomonas stutzeri group	Non-fermentative Gram-negative bacteria	Unique	NA	NA	NA	NA	NA	NA	NA	NA	NA	NA	Not applicable	Not applicable	Not applicable	Not applicable	30	S	34	S	Not applicable	Not applicable	Not applicable	Not applicable	26	S	28	S	Not applicable	Not applicable	Not applicable	Not applicable
BEN-323	BEN-T-323-MC 1-	CNHU-HKM	Pediatric hospitalization	Distribution container	Liquid soap	Hand hygiene products	Not applicable	Not applicable	No Organism Identification Possible	1.32	No Organism Identification Possible	No organism Identification possible	1.28			Biochemical tests	Non-fermentative Gram-negative bacteria	Non-fermentative Gram-negative bacteria	Unique	POSITIVE	NEGATIVE	NEGATIVE	NEGATIVE	NEGATIVE	NEGATIVE	R	S	NA	NA	Not applicable	Not applicable	Not applicable	Not applicable	Not applicable	Not applicable	Not applicable	Not applicable	Not applicable	Not applicable	Not applicable	Not applicable	Not applicable	Not applicable	Not applicable	Not applicable	Not applicable	Not applicable	Not applicable	Not applicable
BEN-323	BEN-T-323-MC 2-	CNHU-HKM	Pediatric hospitalization	Distribution container	Liquid soap	Hand hygiene products	Not applicable	Not applicable	No Organism Identification Possible	1.34	No Organism Identification Possible	No organism Identification possible	1.27			Biochemical tests	Non-fermentative Gram-negative bacteria	Non-fermentative Gram-negative bacteria	Unique	POSITIVE	POSITIVE	NEGATIVE	NEGATIVE	NEGATIVE	NEGATIVE	R	S	NA	NA	Not applicable	Not applicable	Not applicable	Not applicable	Not applicable	Not applicable	Not applicable	Not applicable	Not applicable	Not applicable	Not applicable	Not applicable	Not applicable	Not applicable	Not applicable	Not applicable	Not applicable	Not applicable	Not applicable	Not applicable
BEN-323	BEN-T-323-MC 3-	CNHU-HKM	Pediatric hospitalization	Distribution container	Liquid soap	Hand hygiene products	Not applicable	Not applicable	Pseudomonas stutzeri	1.99	Pseudomonas stutzeri group	Not applicable	Not applicable			MALDI-TOF	Pseudomonas stutzeri group	Non-fermentative Gram-negative bacteria	Unique	NA	NA	NA	NA	NA	NA	NA	NA	NA	NA	Not applicable	Not applicable	Not applicable	Not applicable	16	I	26	S	Not applicable	Not applicable	Not applicable	Not applicable	10	R	29	S	Not applicable	Not applicable	Not applicable	Not applicable
BEN-324	BEN-T-324-MC 1-	CNHU-HKM	Pediatric hospitalization	Distribution container	Liquid soap	Hand hygiene products	Not applicable	Not applicable	No Organism Identification Possible	1.39	No Organism Identification Possible	No organism Identification possible	1.35			Biochemical tests	Non-fermentative Gram-negative bacteria	Non-fermentative Gram-negative bacteria	Unique	NEGATIVE	NEGATIVE	NEGATIVE	NEGATIVE	NEGATIVE	NEGATIVE	R	S	NA	NA	Not applicable	Not applicable	Not applicable	Not applicable	Not applicable	Not applicable	Not applicable	Not applicable	Not applicable	Not applicable	Not applicable	Not applicable	Not applicable	Not applicable	Not applicable	Not applicable	Not applicable	Not applicable	Not applicable	Not applicable
BEN-324	BEN-T-324-MC 2-	CNHU-HKM	Pediatric hospitalization	Distribution container	Liquid soap	Hand hygiene products	Not applicable	Not applicable	No Organism Identification Possible	1.32	No Organism Identification Possible	No organism Identification possible	1.34			Biochemical tests	Non-fermentative Gram-negative bacteria	Non-fermentative Gram-negative bacteria	Unique	NEGATIVE	NEGATIVE	NEGATIVE	NEGATIVE	NEGATIVE	NEGATIVE	R	S	NA	NA	Not applicable	Not applicable	Not applicable	Not applicable	Not applicable	Not applicable	Not applicable	Not applicable	Not applicable	Not applicable	Not applicable	Not applicable	Not applicable	Not applicable	Not applicable	Not applicable	Not applicable	Not applicable	Not applicable	Not applicable
BEN-331	BEN-T-331-MC 1-	CNHU-HKM	Pediatric hospitalization	Distribution container	Liquid soap	Hand hygiene products	Not applicable	Not applicable	No Organism Identification Possible	1.09	No Organism Identification Possible	No organism Identification possible	1.49			Biochemical tests	Non-fermentative Gram-negative bacteria	Non-fermentative Gram-negative bacteria	Unique	POSITIVE	NEGATIVE	NEGATIVE	NEGATIVE	NEGATIVE	NEGATIVE	R	S	NA	NA	Not applicable	Not applicable	Not applicable	Not applicable	Not applicable	Not applicable	Not applicable	Not applicable	Not applicable	Not applicable	Not applicable	Not applicable	Not applicable	Not applicable	Not applicable	Not applicable	Not applicable	Not applicable	Not applicable	Not applicable
BEN-331	BEN-T-331-MC 1-	CNHU-HKM	Pediatric hospitalization	Distribution container	Liquid soap	Hand hygiene products	Not applicable	Not applicable	No Organism Identification Possible	1.35	No Organism Identification Possible	No organism Identification possible	1.32			Biochemical tests	Non-fermentative Gram-negative bacteria	Non-fermentative Gram-negative bacteria	Duplicate	POSITIVE	NEGATIVE	NEGATIVE	NEGATIVE	NEGATIVE	NEGATIVE	R	S	NA	NA
BEN-331	BEN-T-331-MC 2-	CNHU-HKM	Pediatric hospitalization	Distribution container	Liquid soap	Hand hygiene products	Not applicable	Not applicable	No Organism Identification Possible	1.24	No Organism Identification Possible	No organism Identification possible	1.25			Biochemical tests	Non-fermentative Gram-negative bacteria	Non-fermentative Gram-negative bacteria	Unique	POSITIVE	NEGATIVE	NEGATIVE	NEGATIVE	NEGATIVE	NEGATIVE	R	S	NA	NA	Not applicable	Not applicable	Not applicable	Not applicable
BEN-338	BEN-T-338-MC 1-	CNHU-HKM	Maternity	Distribution container	Liquid soap	Hand hygiene products	Not applicable	Not applicable	Aeromonas caviae	2.02	Aeromonas caviae	Not applicable	Not applicable			MALDI-TOF	Aeromonas caviae	Aeromonas	Unique	NA	NA	NA	NA	NA	NA	NA	NA	NA	NA	Not applicable	Not applicable	Not applicable	Not applicable	28	S	26	S	26	S	10	R	24	S	26	S	26	S	Not applicable	Not applicable
BF-075	BF-E-075-MC 2-	CHU-YO	Visceral emergency surgery	Distribution container	Liquid soap	Hand hygiene products	Shewanella putrefaciens	Phoenix M50	Pseudomonas aeruginosa	2.14	Pseudomonas aeruginosa	Not applicable	Not applicable			MALDI-TOF	Pseudomonas aeruginosa	Non-fermentative Gram-negative bacteria	Duplicate	NA	NA	NA	NA	NA	NA	NA	NA	NA	NA					29	S	Not applicable	Not applicable	33	S			Not applicable	Not applicable	20	S	25	S	Not applicable	Not applicable
BF-087	BF-E-087-MC 2-	CHU-YO	Pediatric clinic	Distribution container	Bar soap receptacle of BF-E-086	Hand hygiene products	Enterobacter cloacae	Phoenix M50	Enterobacter cloacae	2.12	Enterobacter cloacae	Not applicable	Not applicable			MALDI-TOF	Enterobacter cloacae	Non-fermentative Gram-negative bacteria	Unique	NA	NA	NA	NA	NA	NA	NA	NA	NA	NA					26	S	24	I	10	R			10	R	21	S	22	S	Not applicable	Not applicable
BF-087	BF-E-087-MC 2-	CHU-YO	Pediatric clinic	Distribution container	Bar soap receptacle of BF-E-086	Hand hygiene products	Enterobacter cloacae	Phoenix M50	Enterobacter cloacae	1.96	Enterobacter cloacae	Not applicable	Not applicable			MALDI-TOF	Enterobacter cloacae	Non-fermentative Gram-negative bacteria	Duplicate	NA	NA	NA	NA	NA	NA	NA	NA	NA	NA					26	S	24	I	10	R			10	R	21	S	22	S	Not applicable	Not applicable
BF-098	BF-E-098-TSA-	CHU-YO	Traumatology emergency	Distribution container	Liquid soap	Hand hygiene products	Klebsiella oxytoca		Acinetobacter junii	2.35	Acinetobacter junii	Not applicable	Not applicable			MALDI-TOF	Acinetobacter junii	Non-fermentative Gram-negative bacteria	Duplicate	NA	NA	NA	NA	NA	NA	NA	NA	NA	NA					38	S	Not applicable	Not applicable	28	S			26	S	26	S	26	S	28	S
BEN-338	BEN-T-338-MC 2-	CNHU-HKM	Maternity	Distribution container	Liquid soap	Hand hygiene products	Not applicable	Not applicable	Acinetobacter venetianus	2.12	Acinetobacter venetianus	Not applicable	Not applicable			MALDI-TOF	Acinetobacter venetianus	Non-fermentative Gram-negative bacteria	Unique	NA	NA	NA	NA	NA	NA	NA	NA	POSITIVE	NEGATIVE	Not applicable	Not applicable	Not applicable	Not applicable	11	R	10	R	Not applicable	Not applicable	10	R	10	R	15	I	10	R	10	I
BEN-338	BEN-T-338-MC 3-	CNHU-HKM	Maternity	Distribution container	Liquid soap	Hand hygiene products	Not applicable	Not applicable	Klebsiella pneumoniae	2.35	Klebsiella pneumoniae	Not applicable	Not applicable			MALDI-TOF	Klebsiella pneumoniae	Enterobacterales	Unique	NA	NA	NA	NA	NA	NA	NA	NA	NA	NA	10	R	18	S	21	S	27	S	10	R	10	R	10	R	18	S	23	S	Not applicable	Not applicable
BEN-338	BEN-T-338-MC 4-	CNHU-HKM	Maternity	Distribution container	Liquid soap	Hand hygiene products	Not applicable	Not applicable	Enterobacter asburiae	2.38	Enterobacter asburiae	Not applicable	Not applicable			MALDI-TOF	Enterobacter asburiae	Enterobacterales	Unique	NA	NA	NA	NA	NA	NA	NA	NA	NA	NA	21	S	10	R	30	S	38	S	20	S	10	R	24	S	25	S	19	S
BEN-341	BEN-T-341-MC 1-	CNHU-HKM	Maternity	Distribution container	Chlorhexidine	Antiseptic	Not applicable	Not applicable	no growth	NA		Not applicable	Not applicable			Isolate not available	Isolate not available	isolate not available	Isolate not available	NA	NA	NA	NA	NA	NA	NA	NA	NA	NA					Not applicable	Not applicable	Not applicable	Not applicable	Not applicable	Not applicable			Not applicable	Not applicable	Not applicable	Not applicable	Not applicable	Not applicable	Not applicable	Not applicable
BF-098	BF-E-098-MC-	CHU-YO	Traumatology emergency	Distribution container	Liquid soap	Hand hygiene products	Acinebacter lwoffii/haemolyticus	Phoenix M50	Acinetobacter junii	2.34	Acinetobacter junii	Not applicable	Not applicable			MALDI-TOF	Acinetobacter junii	Non-fermentative Gram-negative bacteria	Duplicate	NA	NA	NA	NA	NA	NA	NA	NA	NA	NA					Not applicable	Not applicable	Not applicable	Not applicable	Not applicable	Not applicable			Not applicable	Not applicable	Not applicable	Not applicable	Not applicable	Not applicable	Not applicable	Not applicable
BEN-341	BEN-T-341-MC 2-	CNHU-HKM	Maternity	Distribution container	Chlorhexidine	Antiseptic	Not applicable	Not applicable	Achromobacter xylosoxidans	2.17	Achromobacter xylosoxidans	Not applicable	Not applicable			MALDI-TOF	Achromobacter xylosoxidans	Non-fermentative Gram-negative bacteria	Unique	NA	NA	NA	NA	NA	NA	NA	NA	NA	NA	Not applicable	Not applicable	Not applicable	Not applicable	Not applicable	Not applicable	Not applicable	Not applicable	Not applicable	Not applicable			Not applicable	Not applicable	Not applicable	Not applicable	Not applicable	Not applicable	Not applicable	Not applicable
BEN-345	BEN-T-345-MC 1-	CNHU-HKM	Maternity	Distribution container	Liquid soap	Hand hygiene products	Not applicable	Not applicable	Pseudomonas stutzeri	2.16	Pseudomonas stutzeri	Not applicable	Not applicable			MALDI-TOF	Pseudomonas stutzeri	Non-fermentative Gram-negative bacteria	Unique	NA	NA	NA	NA	NA	NA	NA	NA	NA	NA	Not applicable	Not applicable	Not applicable	Not applicable	26	S	34	S	Not applicable	Not applicable	Not applicable	Not applicable	26	S	25	S	Not applicable	Not applicable	Not applicable	Not applicable
BF-100	BF-E-100-MC 1-B	CHU-YO	Traumatology emergency	Distribution container	Bar soap receptacle of BF-E-099	Hand hygiene products	Comamonas testosteroni	Phoenix M50	Comamonas kerstersii	2.21	Comamonas kerstersii	Not applicable	Not applicable			MALDI-TOF	Comamonas kerstersii	Non-fermentative Gram-negative bacteria	Unique	NA	NA	NA	NA	NA	NA	NA	NA	NA	NA					Not applicable	Not applicable	Not applicable	Not applicable	Not applicable	Not applicable			Not applicable	Not applicable	Not applicable	Not applicable	Not applicable	Not applicable	Not applicable	Not applicable
BF-100	BF-E-100-MC 2-A	CHU-YO	Traumatology emergency	Distribution container	Bar soap receptacle of BF-E-099	Hand hygiene products	Klebsiella pneumoniae	Phoenix M50	Klebsiella pneumoniae	2.36	Klebsiella pneumoniae	Not applicable	Not applicable			MALDI-TOF	Klebsiella pneumoniae	Non-fermentative Gram-negative bacteria	Unique	NA	NA	NA	NA	NA	NA	NA	NA	NA	NA					23	S	22	I	10	R			10	R	21	S	27	S	Not applicable	Not applicable
BF-143	BF-E-143-MC 1-	CHU-YO	Neprology-Hemodialysis	Distribution container	Ethanol	Antiseptic	Pseudomonas spp.	Phoenix M50	Pseudomonas xanthomarina	1.81	Pseudomonas xanthomarina	Not applicable	Not applicable			MALDI-TOF	Pseudomonas xanthomarina	Non-fermentative Gram-negative bacteria	Unique	NA	NA	NA	NA	NA	NA	NA	NA	NA	NA					35	S	39	S	Not applicable	Not applicable			29	S	30	S	Not applicable	Not applicable	Not applicable	Not applicable
BEN-345	BEN-T-345-MC 2-	CNHU-HKM	Maternity	Distribution container	Liquid soap	Hand hygiene products	Not applicable	Not applicable	No Organism Identification Possible	1.65	No Organism Identification Possible	No organism Identification possible	1.51			Biochemical tests	Non-fermentative Gram-negative bacteria	Non-fermentative Gram-negative bacteria	Unique	POSITIVE/NEGATIVE	NEGATIVE	NEGATIVE	NEGATIVE	NEGATIVE	NEGATIVE	R	S	NA	NA	Not applicable	Not applicable	Not applicable	Not applicable	Not applicable	Not applicable	Not applicable	Not applicable	Not applicable	Not applicable	Not applicable	Not applicable	Not applicable	Not applicable	Not applicable	Not applicable	Not applicable	Not applicable	Not applicable	Not applicable
BEN-345	BEN-T-345-MC 3-	CNHU-HKM	Maternity	Distribution container	Liquid soap	Hand hygiene products	Not applicable	Not applicable	Pseudomonas mendocina	2.02	Pseudomonas mendocina	Not applicable	Not applicable			MALDI-TOF	Pseudomonas mendocina	Non-fermentative Gram-negative bacteria	Unique	NA	NA	NA	NA	NA	NA	NA	NA	NA	NA	Not applicable	Not applicable	Not applicable	Not applicable	28	S	30	S	Not applicable	Not applicable	Not applicable	Not applicable	21	S	23	S	Not applicable	Not applicable	Not applicable	Not applicable
BEN-347	BEN-T-347-MC 1-A	CNHU-HKM	Maternity	Distribution container	Liquid soap	Hand hygiene products	Not applicable	Not applicable	Halomonas aquamarina	1.71	Halomonas spp.	Not applicable	Not applicable			MALDI-TOF	Halomonas spp.	Non-fermentative Gram-negative bacteria	Unique	NA	NA	NA	NA	NA	NA	NA	NA	NA	NA	Not applicable	Not applicable	Not applicable	Not applicable	Not applicable	Not applicable	Not applicable	Not applicable	Not applicable	Not applicable			Not applicable	Not applicable	Not applicable	Not applicable	Not applicable	Not applicable	Not applicable	Not applicable
BEN-347	BEN-T-347-MC 1-B	CNHU-HKM	Maternity	Distribution container	Liquid soap	Hand hygiene products	Not applicable	Not applicable	No Organism Identification Possible	1.66	No Organism Identification Possible	No organism Identification possible	1.28			Biochemical tests	Non-fermentative Gram-negative bacteria	Non-fermentative Gram-negative bacteria	Excluded	POSITIVE	NEGATIVE	NEGATIVE	NEGATIVE	NEGATIVE	NEGATIVE	R	S	NA	NA
BEN-347	BEN-T-347-MC 2-	CNHU-HKM	Maternity	Distribution container	Liquid soap	Hand hygiene products	Not applicable	Not applicable	No Organism Identification Possible	1.39	No Organism Identification Possible	No organism Identification possible	1.17			Biochemical tests	Non-fermentative Gram-negative bacteria	Non-fermentative Gram-negative bacteria	Unique	POSITIVE	NEGATIVE	NEGATIVE	NEGATIVE	NEGATIVE	NEGATIVE	R	S	NA	NA	Not applicable	Not applicable	Not applicable	Not applicable	Not applicable	Not applicable	Not applicable	Not applicable	Not applicable	Not applicable	Not applicable	Not applicable	Not applicable	Not applicable	Not applicable	Not applicable	Not applicable	Not applicable	Not applicable	Not applicable
NA	BF-E-135-TSA 4-	CHU-YO	NA	Distribution container	NA	NA	Pseudomonas aeruginosa	Phoenix M50	Pseudomonas aeruginosa	2.4	Pseudomonas aeruginosa	Not applicable	Not applicable			MALDI-TOF	Pseudomonas aeruginosa	Non-fermentative Gram-negative bacteria	Duplicate	NA	NA	NA	NA	NA	NA	NA	NA	NA	NA					28	S	29	S	Not applicable	Not applicable			18	S	22	S	Not applicable	Not applicable	Not applicable	Not applicable
BF-135	BF-E-135-MC 1-	CHU-YO	Neprology-Hemodialysis	Distribution container	Liquid soap	Hand hygiene products	Pseudomonas aeruginosa	Phoenix M50	Pseudomonas aeruginosa	2.39	Pseudomonas aeruginosa	Not applicable	Not applicable			MALDI-TOF	Pseudomonas aeruginosa	Non-fermentative Gram-negative bacteria	Duplicate	NA	NA	NA	NA	NA	NA	NA	NA	NA	NA					Not applicable	Not applicable	Not applicable	Not applicable	Not applicable	Not applicable			Not applicable	Not applicable	Not applicable	Not applicable	Not applicable	Not applicable	Not applicable	Not applicable
BF-135	BF-E-135-MC 2-	CHU-YO	Neprology-Hemodialysis	Distribution container	Liquid soap	Hand hygiene products	Pseudomonas aeruginosa	Phoenix M50	Pseudomonas aeruginosa	2.36	Pseudomonas aeruginosa	Not applicable	Not applicable			MALDI-TOF	Pseudomonas aeruginosa	Non-fermentative Gram-negative bacteria	Duplicate	NA	NA	NA	NA	NA	NA	NA	NA	NA	NA					Not applicable	Not applicable	Not applicable	Not applicable	Not applicable	Not applicable			Not applicable	Not applicable	Not applicable	Not applicable	Not applicable	Not applicable	Not applicable	Not applicable
BEN-358	BEN-T-358-MC 1-	CNHU-HKM	Maternity	Distribution container	Liquid soap	Hand hygiene products	Not applicable	Not applicable	Pseudomonas putida	2.06	Pseudomonas putida	Not applicable	Not applicable			MALDI-TOF	Pseudomonas putida	Non-fermentative Gram-negative bacteria	Unique	NA	NA	NA	NA	NA	NA	NA	NA	NA	NA	Not applicable	Not applicable	Not applicable	Not applicable	28	S	32	S	Not applicable	Not applicable	Not applicable	Not applicable	30	S	30	S	Not applicable	Not applicable	Not applicable	Not applicable
BEN-358	BEN-T-358-MC 3-	CNHU-HKM	Maternity	Distribution container	Liquid soap	Hand hygiene products	Not applicable	Not applicable	No Organism Identification Possible	1.6	No Organism Identification Possible	No organism Identification possible	1.46			Biochemical tests	Non-fermentative Gram-negative bacteria	Non-fermentative Gram-negative bacteria	Unique	NEGATIVE	NEGATIVE	NEGATIVE	NEGATIVE	NEGATIVE	NEGATIVE	R	S	NA	NA	Not applicable	Not applicable	Not applicable	Not applicable	Not applicable	Not applicable	Not applicable	Not applicable	Not applicable	Not applicable	Not applicable	Not applicable	Not applicable	Not applicable	Not applicable	Not applicable	Not applicable	Not applicable	Not applicable	Not applicable
BEN-368	BEN-T-368-MC 1-	CNHU-HKM	Maternity	Distribution container	Liquid soap	Hand hygiene products	Not applicable	Not applicable	No Organism Identification Possible	1.39	No Organism Identification Possible	No organism Identification possible	1.34			Biochemical tests	Non-fermentative Gram-negative bacteria	Non-fermentative Gram-negative bacteria	Unique	NEGATIVE	NEGATIVE	NEGATIVE	NEGATIVE	NEGATIVE	NEGATIVE	R	S	NA	NA	Not applicable	Not applicable	Not applicable	Not applicable	Not applicable	Not applicable	Not applicable	Not applicable	Not applicable	Not applicable	Not applicable	Not applicable	Not applicable	Not applicable	Not applicable	Not applicable	Not applicable	Not applicable	Not applicable	Not applicable
BEN-375	BEN-T-375-MC 1-	CNHU-HKM	Magasin CNHU	Distribution container	Liquid soap	Hand hygiene products	Not applicable	Not applicable	Pseudomonas stutzeri	2.07	Pseudomonas stutzeri	Not applicable	Not applicable			MALDI-TOF	Pseudomonas stutzeri	Non-fermentative Gram-negative bacteria	Unique	NA	NA	NA	NA	NA	NA	NA	NA	NA	NA	Not applicable	Not applicable	Not applicable	Not applicable	28	S	40	S	Not applicable	Not applicable	Not applicable	Not applicable	28	S	27	S	Not applicable	Not applicable	Not applicable	Not applicable
BEN-375	BEN-T-375-MC 2-	CNHU-HKM	Magasin CNHU	Distribution container	Liquid soap	Hand hygiene products	Not applicable	Not applicable	No Organism Identification Possible	1.62	No Organism Identification Possible	No organism Identification possible	1.39			Biochemical tests	Non-fermentative Gram-negative bacteria	Non-fermentative Gram-negative bacteria	Unique	POSITIVE	NEGATIVE	NEGATIVE	POSITIVE/NEGATIVE	NEGATIVE	NEGATIVE	R	S	NA	NA	Not applicable	Not applicable	Not applicable	Not applicable	Not applicable	Not applicable	Not applicable	Not applicable	Not applicable	Not applicable	Not applicable	Not applicable	Not applicable	Not applicable	Not applicable	Not applicable	Not applicable	Not applicable	Not applicable	Not applicable
BEN-375	BEN-T-375-MC 3-	CNHU-HKM	Magasin CNHU	Distribution container	Liquid soap	Hand hygiene products	Not applicable	Not applicable	Pseudomonas stutzeri	1.89	Pseudomonas stutzeri group	Not applicable	Not applicable			MALDI-TOF	Pseudomonas stutzeri group	Non-fermentative Gram-negative bacteria	Unique	NA	NA	NA	NA	NA	NA	NA	NA	NA	NA	Not applicable	Not applicable	Not applicable	Not applicable	28	S	40	S	Not applicable	Not applicable	Not applicable	Not applicable	26	S	26	S	Not applicable	Not applicable	Not applicable	Not applicable
BEN-375	BEN-T-375-MC 6-	CNHU-HKM	Magasin CNHU	Distribution container	Liquid soap	Hand hygiene products	Not applicable	Not applicable	No Organism Identification Possible	1.5	No Organism Identification Possible	No organism Identification possible	1.42			Biochemical tests	Non-fermentative Gram-negative bacteria	Non-fermentative Gram-negative bacteria	Unique	POSITIVE	NEGATIVE	NEGATIVE	NEGATIVE	NEGATIVE	NEGATIVE	R	S	NA	NA	Not applicable	Not applicable	Not applicable	Not applicable	Not applicable	Not applicable	Not applicable	Not applicable	Not applicable	Not applicable	Not applicable	Not applicable	Not applicable	Not applicable	Not applicable	Not applicable	Not applicable	Not applicable	Not applicable	Not applicable
BF-037	BF-E-037-MC-	CHU-YO	Neonatology	Distribution container	Bar soap	Hand hygiene products	Not identified (MC)	Phoenix M50	Enterobacter bugandensis	2.36	Enterobacter bugandensis	Not applicable	Not applicable			MALDI-TOF	Enterobacter bugandensis	Enterobacterales	Unique	NA	NA	NA	NA	NA	NA	NA	NA	NA	NA	10	R	10	R	25	S	21	R	20	S	10	R	19	S	20	S	10	R	Not applicable	Not applicable
BF-156	BF-E-156-TSA-a	CHU-YO	Reanimation-Anesthesy	Distribution container	Ressuscitation machine tube	Other	Moraxella spp.	Phoenix M50	Acinetobacter radioresistens	2.11	Acinetobacter radioresistens	Not applicable	Not applicable			MALDI-TOF	Acinetobacter radioresistens	Non-fermentative Gram-negative bacteria	Duplicate	NA	NA	NA	NA	NA	NA	NA	NA	NA	NA					Not applicable	Not applicable	Not applicable	Not applicable	Not applicable	Not applicable			Not applicable	Not applicable	Not applicable	Not applicable	Not applicable	Not applicable	Not applicable	Not applicable
BF-156	BF-E-156-MC-	CHU-YO	Reanimation-Anesthesy	Distribution container	Ressuscitation machine tube	Other	Alcaligenes faecalis	Phoenix M50	Acinetobacter radioresistens	2.29	Acinetobacter radioresistens	Not applicable	Not applicable			MALDI-TOF	Acinetobacter radioresistens	Non-fermentative Gram-negative bacteria	Unique	NA	NA	NA	NA	NA	NA	NA	NA	NA	NA					30	S	32	S	Not applicable	Not applicable			23	S	25	S	27	S	32	S
BF-156	BF-E-156-TSA-b	CHU-YO	Reanimation-Anesthesy	Distribution container	Ressuscitation machine tube	Other			Acinetobacter radioresistens	2.12	Acinetobacter radioresistens	Not applicable	Not applicable			MALDI-TOF	Acinetobacter radioresistens	Non-fermentative Gram-negative bacteria	Duplicate	NA	NA	NA	NA	NA	NA	NA	NA	NA	NA					Not applicable	Not applicable	Not applicable	Not applicable	Not applicable	Not applicable			Not applicable	Not applicable	Not applicable	Not applicable	Not applicable	Not applicable	Not applicable	Not applicable
BF-037	BF-E-037-TSA 1-	CHU-YO	Neonatology	Distribution container	Bar soap	Hand hygiene products	Enterobacter cloacae	Phoenix M51	Enterobacter cloacae complex	1.98	Enterobacter cloacae complex	Not applicable	Not applicable			MALDI-TOF	Enterobacter cloacae complex	Enterobacterales	Unique	NA	NA	NA	NA	NA	NA	NA	NA	NA	NA	Not applicable	Not applicable	Not applicable	Not applicable	Not applicable	Not applicable	Not applicable	Not applicable	Not applicable	Not applicable	Not applicable	Not applicable	Not applicable	Not applicable	Not applicable	Not applicable	Not applicable	Not applicable	Not applicable	Not applicable
BF-037	BF-E-037-TSA 2-	CHU-YO	Neonatology	Distribution container	Bar soap	Hand hygiene products	Enterobacter cloacae	Phoenix M52	Staphylococcus species	1.85	Staphylococcus species	Not applicable	Not applicable			Isolate not available	Isolate not available	isolate not available	Isolate not available	NA	NA	NA	NA	NA	NA	NA	NA	NA	NA					Not applicable	Not applicable	Not applicable	Not applicable	Not applicable	Not applicable			Not applicable	Not applicable	Not applicable	Not applicable	Not applicable	Not applicable	Not applicable	Not applicable
BF-037	BF-E-037-TSA 3-A	CHU-YO	Neonatology	Distribution container	Bar soap	Hand hygiene products	Enterobacter cloacae	Phoenix M53	Enterobacter bugandensis	2.3	Enterobacter bugandensis	Not applicable	Not applicable			MALDI-TOF	Enterobacter bugandensis	Enterobacterales	Duplicate	NA	NA	NA	NA	NA	NA	NA	NA	NA	NA					Not applicable	Not applicable	Not applicable	Not applicable	Not applicable	Not applicable			Not applicable	Not applicable	Not applicable	Not applicable	Not applicable	Not applicable	Not applicable	Not applicable
BF-037	BF-E-037-TSA 3-B	CHU-YO	Neonatology	Distribution container	Bar soap	Hand hygiene products	Enterobacter cloacae	Phoenix M54	Enterobacter bugandensis	2.3	Enterobacter bugandensis	Not applicable	Not applicable			MALDI-TOF	Enterobacter bugandensis	Enterobacterales	Duplicate	NA	NA	NA	NA	NA	NA	NA	NA	NA	NA					Not applicable	Not applicable	Not applicable	Not applicable	Not applicable	Not applicable			Not applicable	Not applicable	Not applicable	Not applicable	Not applicable	Not applicable	Not applicable	Not applicable
BF-037	BF-E-037-TSA 3-C	CHU-YO	Neonatology	Distribution container	Bar soap	Hand hygiene products	Enterobacter cloacae	Phoenix M55	Citrobacter braakii	1.34	No Organism Identification Possible	No Organism Identification Possible	1.25			Isolate not available	Isolate not available	isolate not available	Isolate not available	NA	NA	NA	NA	NA	NA	NA	NA	NA	NA					Not applicable	Not applicable	Not applicable	Not applicable	Not applicable	Not applicable			Not applicable	Not applicable	Not applicable	Not applicable	Not applicable	Not applicable	Not applicable	Not applicable
BF-045	BF-E-045-MC1-A	CHU-YO	Neonatology	Distribution container	Bar soap	Hand hygiene products	Enterobacter cloacae	Phoenix M50	Enterobacter cloacae complex	2.15	Enterobacter cloacae complex	Not applicable	Not applicable			MALDI-TOF	Enterobacter cloacae complex	Enterobacterales	Duplicate	NA	NA	NA	NA	NA	NA	NA	NA	NA	NA					Not applicable	Not applicable	Not applicable	Not applicable	Not applicable	Not applicable			Not applicable	Not applicable	Not applicable	Not applicable	Not applicable	Not applicable	Not applicable	Not applicable
BF-162	BF-E-162-MC-	CHU-YO	Emergency medicine	Distribution container	Liquid soap	Hand hygiene products	Pseudomonas aeruginosa	Phoenix M50	Pseudomonas aeruginosa	2.35	Pseudomonas aeruginosa	Not applicable	Not applicable			MALDI-TOF	Pseudomonas aeruginosa	Non-fermentative Gram-negative bacteria	Unique	NA	NA	NA	NA	NA	NA	NA	NA	NA	NA					29	S	36	S	Not applicable	Not applicable			17	S	22	S	Not applicable	Not applicable	Not applicable	Not applicable
BF-045	BF-E-045-MC1-B	CHU-YO	Neonatology	Distribution container	Bar soap	Hand hygiene products	Enterobacter cloacae	Phoenix M50	Enterobacter cloacae complex	2.18	Enterobacter cloacae complex	Not applicable	Not applicable			MALDI-TOF	Enterobacter cloacae complex	Enterobacterales	Unique	NA	NA	NA	NA	NA	NA	NA	NA	NA	NA	10	R	10	R	26	S	30	S	21	S	10	R	20	S	22	S	10	R	Not applicable	Not applicable
BF-045	BF-E-045-MC2-	CHU-YO	Neonatology	Distribution container	Bar soap	Hand hygiene products	Sphingomonas paucimonas	Phoenix M50	Wautersiella falsenii	1.96	Wautersiella falsenii	Not applicable	Not applicable			MALDI-TOF	Wautersiella falsenii	Non-fermentative Gram-negative bacteria	Unique	NA	NA	NA	NA	NA	NA	NA	NA	NA	NA	Not applicable	Not applicable	Not applicable	Not applicable	Not applicable	Not applicable	Not applicable	Not applicable	Not applicable	Not applicable			Not applicable	Not applicable	Not applicable	Not applicable	Not applicable	Not applicable	Not applicable	Not applicable
BF-051	BF-T-051-TSA 3-A	CHU-YO	Neonatology	Distribution container	Liquid soap	Hand hygiene products	Alcaligenes faecalis	Phoenix M50	Acinetobacter schindleri	2.01	Acinetobacter schindleri	Not applicable	Not applicable			MALDI-TOF	Acinetobacter schindleri	Non-fermentative Gram-negative bacteria	Duplicate	NA	NA	NA	NA	NA	NA	NA	NA	NA	NA					Not applicable	Not applicable	Not applicable	Not applicable	Not applicable	Not applicable			Not applicable	Not applicable	Not applicable	Not applicable	Not applicable	Not applicable	Not applicable	Not applicable
BF-190	BF-E-190-MC-	CHU-YO	Maternity	Distribution container	Didecyldimethylammonium chloride (QUAT)	Disinfectant	Paracoccus yeei	Phoenix M50	Pseudomonas xanthomarina	2.05	Pseudomonas xanthomarina	Not applicable	Not applicable			MALDI-TOF	Pseudomonas xanthomarina	Non-fermentative Gram-negative bacteria	Unique	NA	NA	NA	NA	NA	NA	NA	NA	NA	NA					31	S	35	S	Not applicable	Not applicable			27	S	29	S	Not applicable	Not applicable	Not applicable	Not applicable
BF-051	BF-T-051-TSA 3-B	CHU-YO	Neonatology	Distribution container	Liquid soap	Hand hygiene products	Alcaligenes faecalis	Phoenix M50	Acinetobacter schindleri	2.21	Acinetobacter schindleri	Not applicable	Not applicable			MALDI-TOF	Acinetobacter schindleri	Non-fermentative Gram-negative bacteria	Unique	NA	NA	NA	NA	NA	NA	NA	NA	NA	44°C 48h: little growth at the bottom	Not applicable	Not applicable	Not applicable	Not applicable	38	S	38	S	Not applicable	Not applicable	16	S	28	S	30	S	34	S	38	S
BF-168	BF-E-168-MC-A	CHU-YO	Maternity	Distribution container	Liquid soap	Hand hygiene products	Pseudomonas spp.	Phoenix M50	Pseudomonas stutzeri	2.2	Pseudomonas stutzeri	Not applicable	Not applicable			MALDI-TOF	Pseudomonas stutzeri	Non-fermentative Gram-negative bacteria	Unique	NA	NA	NA	NA	NA	NA	NA	NA	NA	NA					31	S	37	S	Not applicable	Not applicable			23	S	23	S	Not applicable	Not applicable	Not applicable	Not applicable
BF-168	BF-E-168-MC-B	CHU-YO	Maternity	Distribution container	Liquid soap	Hand hygiene products	Pseudomonas spp.	Phoenix M50	Pseudomonas stutzeri	2.03	Pseudomonas stutzeri	Not applicable	Not applicable			MALDI-TOF	Pseudomonas stutzeri	Non-fermentative Gram-negative bacteria	Duplicate	NA	NA	NA	NA	NA	NA	NA	NA	NA	NA					Not applicable	Not applicable	Not applicable	Not applicable	Not applicable	Not applicable			Not applicable	Not applicable	Not applicable	Not applicable	Not applicable	Not applicable	Not applicable	Not applicable
BF-052	BF-T-052-TSA-	CHU-YO	Neonatology	Distribution container	Ethanol	Antiseptic	Not identified (TSA)	Phoenix M50	Pseudomonas graminis	1.43	No Organism Identification Possible					Biochemical tests	Non-fermentative Gram-negative bacteria	Non-fermentative Gram-negative bacteria	Unique	NA	NA	NA	NA	NA	NA	NA	NA	NA	NA					Not applicable	Not applicable	Not applicable	Not applicable	Not applicable	Not applicable			10	R	Not applicable	Not applicable	Not applicable	Not applicable	Not applicable	Not applicable
BF-068	BF-E-068-MC-	CHU-YO	Visceral emergency surgery	Distribution container	Bar soap	Hand hygiene products	Ochrobactrum anthropi	Phoenix M50	Ochrobactrum intermedium	2.49	Ochrobactrum intermedium	Not applicable	Not applicable			MALDI-TOF	Ochrobactrum intermedium	Non-fermentative Gram-negative bacteria	Unique	NA	NA	NA	NA	NA	NA	NA	NA	NA	NA	Not applicable	Not applicable	Not applicable	Not applicable	Not applicable	Not applicable	Not applicable	Not applicable	Not applicable	Not applicable			Not applicable	Not applicable	Not applicable	Not applicable	Not applicable	Not applicable	Not applicable	Not applicable
BF-172	BF-E-172-TSA 1-	CHU-YO	Maternity	Distribution container	Liquid soap	Hand hygiene products	Bordetella bronchiseptica	Phoenix M50	no growth	NA		Not applicable	Not applicable					Non-fermentative Gram-negative bacteria	Not applicable	NA	NA	NA	NA	NA	NA	NA	NA	NA	NA					Not applicable	Not applicable	Not applicable	Not applicable	Not applicable	Not applicable			Not applicable	Not applicable	Not applicable	Not applicable	Not applicable	Not applicable	Not applicable	Not applicable
BF-099	BF-E-099-MC 1-	CHU-YO	Traumatology emergency	Distribution container	Bar soap	Hand hygiene products	Chromobacterium violaceum	Phoenix M50	No peaks found	0		Acinetobacter haemolyticus	2.26			MALDI-TOF	Acinetobacter haemolyticus	Non-fermentative Gram-negative bacteria	Unique	NA	NA	NA	NA	NA	NA	NA	NA	NA	44°C 48h: little growth at the bottom	Not applicable	Not applicable	Not applicable	Not applicable	34	S	21	S	Not applicable	Not applicable	31	S	20	S	13	R	26	S	28	S
BF-099	BF-E-099-MC 2-	CHU-YO	Traumatology emergency	Distribution container	Bar soap	Hand hygiene products	Klebsiella oxytoca	Phoenix M50	Klebsiella oxytoca	2.34	Klebsiella oxytoca	Not applicable	Not applicable			MALDI-TOF	Klebsiella oxytoca	Enterobacterales	Unique	NA	NA	NA	NA	NA	NA	NA	NA	NA	NA	10	R	21	S	27	S	20	R	10	R	10	R	10	R	19	S	27	S	Not applicable	Not applicable
BF-189	BF-E-189-MC-a	CHU-YO	Maternity	Distribution container	Ethanol	Antiseptic	Shewanella putrefaciens	Phoenix M50	Pseudomonas oryzihabitans	2.04	Pseudomonas oryzihabitans	Not applicable	Not applicable			MALDI-TOF	Pseudomonas oryzihabitans	Non-fermentative Gram-negative bacteria	Unique	NA	NA	NA	NA	NA	NA	NA	NA	NA	NA					28	S	31	S	Not applicable	Not applicable			25	S	26	S	Not applicable	Not applicable	Not applicable	Not applicable
BF-189	BF-E-189-MC-b	CHU-YO	Maternity	Distribution container	Ethanol	Antiseptic			Paenibacillus glucanolyticus	2.2	Paenibacillus glucanolyticus	Pseudomonas oryzihabitans	2.4			MALDI-TOF		Non-fermentative Gram-negative bacteria	Duplicate	NA	NA	NA	NA	NA	NA	NA	NA	NA	NA					Not applicable	Not applicable	Not applicable	Not applicable	Not applicable	Not applicable			Not applicable	Not applicable	Not applicable	Not applicable	Not applicable	Not applicable	Not applicable	Not applicable
BF-015	BF-T-015-1-	CHU-YO	Pediatric emergency	Distribution container	Liquid soap	Hand hygiene products	Paracoccus yeei	Phoenix M50	Bacillus species	1.97	Bacillus spp.	Not applicable	Not applicable			Isolate not available	Isolate not available	isolate not available	Isolate not available	NA	NA	NA	NA	NA	NA	NA	NA	NA	NA					Not applicable	Not applicable	Not applicable	Not applicable	Not applicable	Not applicable			Not applicable	Not applicable	Not applicable	Not applicable	Not applicable	Not applicable	Not applicable	Not applicable
BF-015	BF-T-015-2-	CHU-YO	Pediatric emergency	Distribution container	Liquid soap	Hand hygiene products	Shewanella putrefaciens	Phoenix M50	Aeromonas encheleia	1.51	No Organism Identification Possible	No Organism Identification Possible	1.33			Biochemical tests	Non-fermentative Gram-negative bacteria	Non-fermentative Gram-negative bacteria	Unique	NA	NA	NA	NA	NA	NA	NA	NA	NA	NA	Not applicable	Not applicable	Not applicable	Not applicable	32	S	38	S	10	R			20	S	20	S	26	S	Not applicable	Not applicable
BF-015	BF-T-015-3-	CHU-YO	Pediatric emergency	Distribution container	Liquid soap	Hand hygiene products	Shewanella putrefaciens	Phoenix M50	Pseudomonas resinovorans	1.32	No Organism Identification Possible	No Organism Identification Possible	1.45			Biochemical tests	Non-fermentative Gram-negative bacteria	Non-fermentative Gram-negative bacteria	Unique	NEGATIVE	NEGATIVE	NEGATIVE	NEGATIVE	NEGATIVE	NEGATIVE	R	S	NA	NA	Not applicable	Not applicable	Not applicable	Not applicable	Not applicable	Not applicable	Not applicable	Not applicable	Not applicable	Not applicable			Not applicable	Not applicable	Not applicable	Not applicable	Not applicable	Not applicable	Not applicable	Not applicable
BF-193	BF-E-193-MC-	CHU-YO	Maternity	Distribution container	Chlorine	Disinfectant	Pseudomonas stutzeri	Phoenix M50	Pseudomonas stutzeri	2.18	Pseudomonas stutzeri	Not applicable	Not applicable			MALDI-TOF	Pseudomonas stutzeri	Non-fermentative Gram-negative bacteria	Unique	NA	NA	NA	NA	NA	NA	NA	NA	NA	NA					21	S	33	S	Not applicable	Not applicable			22	S	24	S	Not applicable	Not applicable	Not applicable	Not applicable
BF-015	BF-T-015-MC 1-	CHU-YO	Pediatric emergency	Distribution container	Liquid soap	Hand hygiene products	Paracoccus yeei	Phoenix M50	Chelonobacter oris	1.36	No Organism Identification Possible	No Organism Identification Possible	1.56			Biochemical tests	Non-fermentative Gram-negative bacteria	Non-fermentative Gram-negative bacteria	Unique	NA	NA	NA	NA	NA	NA	NA	NA	NA	NA	Not applicable	Not applicable	Not applicable	Not applicable	Not applicable	Not applicable	Not applicable	Not applicable	Not applicable	Not applicable			Not applicable	Not applicable	Not applicable	Not applicable	Not applicable	Not applicable	Not applicable	Not applicable
BF-015	BF-T-015-MC 2-	CHU-YO	Pediatric emergency	Distribution container	Liquid soap	Hand hygiene products	Shewanella putrefaciens	Phoenix M50	Aeromonas caviae	1.58	No Organism Identification Possible	No Organism Identification Possible	1.54			Biochemical tests	Non-fermentative Gram-negative bacteria	Non-fermentative Gram-negative bacteria	Unique	NEGATIVE	NEGATIVE	NEGATIVE	NEGATIVE	NEGATIVE	NEGATIVE	R	S	NA	NA	Not applicable	Not applicable	Not applicable	Not applicable	Not applicable	Not applicable	Not applicable	Not applicable	Not applicable	Not applicable			Not applicable	Not applicable	Not applicable	Not applicable	Not applicable	Not applicable	Not applicable	Not applicable
BF-017	BF-T-017-MC-	CHU-YO	Pediatric emergency	Distribution container	Chlorine	Disinfectant	Pseudomonas spp.	Phoenix M50	Pseudomonas species	1.99	Pseudomonas stutzeri group	Not applicable	Not applicable			MALDI-TOF	Pseudomonas stutzeri group	Non-fermentative Gram-negative bacteria	Unique	NA	NA	NA	NA	NA	NA	NA	NA	NA	NA	Not applicable	Not applicable	Not applicable	Not applicable	28	S	39	S	Not applicable	Not applicable	Not applicable	Not applicable	24	S	25	S	Not applicable	Not applicable	Not applicable	Not applicable
BF-019	BF-T-019-1-A	CHU-YO	Pediatric emergency	Distribution container	Liquid soap	Hand hygiene products	Not identified (TSA)	Phoenix M50	Paenibacillus sanguinis	1.43	No Organism Identification Possible	Not applicable	Not applicable	Shewanella decolorationis	2.1	MALDI-TOF	Shewanella decolorationis	Non-fermentative Gram-negative bacteria	Unique	POSITIVE	NEGATIVE	NEGATIVE	NEGATIVE	POSITIVE	NEGATIVE	R	S	NA	NA	Not applicable	Not applicable	Not applicable	Not applicable	Not applicable	Not applicable	Not applicable	Not applicable	Not applicable	Not applicable			Not applicable	Not applicable	Not applicable	Not applicable	Not applicable	Not applicable	Not applicable	Not applicable
BF-019	BF-T-019-1-B	CHU-YO	Pediatric emergency	Distribution container	Liquid soap	Hand hygiene products	Not identified (TSA)	Phoenix M50	Paenibacillus sanguinis	1.39	No Organism Identification Possible	Not applicable	Not applicable			Excluded	Excluded	Excluded	Excluded	NA	NA	NA	NA	NA	NA	NA	NA	NA	NA					Not applicable	Not applicable	Not applicable	Not applicable	Not applicable	Not applicable			Not applicable	Not applicable	Not applicable	Not applicable	Not applicable	Not applicable	Not applicable	Not applicable
BF-019	BF-T-019-2-	CHU-YO	Pediatric emergency	Distribution container	Liquid soap	Hand hygiene products	Shewanella putrefaciens	Phoenix M50	Pseudomonas stutzeri	2.11	Pseudomonas stutzeri group	Not applicable	Not applicable			MALDI-TOF	Pseudomonas stutzeri	Non-fermentative Gram-negative bacteria	Duplicate	NA	NA	NA	NA	NA	NA	NA	NA	NA	NA					Not applicable	Not applicable	Not applicable	Not applicable	Not applicable	Not applicable			Not applicable	Not applicable	Not applicable	Not applicable	Not applicable	Not applicable	Not applicable	Not applicable
BF-019	BF-T-019-MC 1-A	CHU-YO	Pediatric emergency	Distribution container	Liquid soap	Hand hygiene products	Shewanella putrefaciens	Phoenix M50	Shewanella putrefaciens	1.67	No Organism Identification Possible	Shewanella putrefaciens	1.73			MALDI-TOF	Shewanella putrefaciens	Non-fermentative Gram-negative bacteria	Unique	NA	NA	NA	NA	NA	NA	NA	NA	NA	NA	Not applicable	Not applicable	Not applicable	Not applicable	Not applicable	Not applicable	Not applicable	Not applicable	Not applicable	Not applicable			Not applicable	Not applicable	Not applicable	Not applicable	Not applicable	Not applicable	Not applicable	Not applicable
BF-019	BF-T-019-MC 1-B	CHU-YO	Pediatric emergency	Distribution container	Liquid soap	Hand hygiene products	Shewanella putrefaciens	Phoenix M50	Shewanella putrefaciens	1.58	No Organism Identification Possible	Not applicable	Not applicable			Isolate not available	Isolate not available	isolate not available	Isolate not available	0	0	0	0	0	0	0	0	NA	NA					Not applicable	Not applicable	Not applicable	Not applicable	Not applicable	Not applicable			Not applicable	Not applicable	Not applicable	Not applicable	Not applicable	Not applicable	Not applicable	Not applicable
BF-201	BF-E-201-MC 2-	CHU-YO	Infectious Diseases	Distribution container	Liquid soap	Hand hygiene products	Pseudomonas aeruginosa	Phoenix M50	Pseudomonas aeruginosa	2.56	Pseudomonas aeruginosa	Not applicable	Not applicable			MALDI-TOF	Pseudomonas aeruginosa	Non-fermentative Gram-negative bacteria	Unique	NA	NA	NA	NA	NA	NA	NA	NA	NA	NA					27	S	31	S	Not applicable	Not applicable			19	S	22	S	Not applicable	Not applicable	Not applicable	Not applicable
BF-019	BF-T-019-MC 2-	CHU-YO	Pediatric emergency	Distribution container	Liquid soap	Hand hygiene products	Sphingomonas paucimobilis	Phoenix M50	Pseudomonas stutzeri	2.13	Pseudomonas stutzeri	Not applicable	Not applicable			MALDI-TOF	Pseudomonas stutzeri	Non-fermentative Gram-negative bacteria	Unique	NA	NA	NA	NA	NA	NA	NA	NA	NA	NA	Not applicable	Not applicable	Not applicable	Not applicable	18	I	36	S	Not applicable	Not applicable	Not applicable	Not applicable	24	S	24	S	Not applicable	Not applicable	Not applicable	Not applicable
BF-032	BF-T-032-MC 1-	CHU-YO	Neonatology	Distribution container	Eosin solution	Antiseptic	Klebsiella pneumoniae	Phoenix M50	Klebsiella pneumoniae	2.39	Klebsiella pneumoniae	Not applicable	Not applicable			MALDI-TOF	Klebsiella pneumoniae	Enterobacterales	Unique	NA	NA	NA	NA	NA	NA	NA	NA	NA	NA					21	S	10	R	10	R			10	R	18	S	10	R	Not applicable	Not applicable
BF-032	BF-T-032-MC 2-A	CHU-YO	Neonatology	Distribution container	Eosin solution	Antiseptic	Enterobacter cloacae	Phoenix M50	Pseudomonas boreopolis	2.11	Pseudomonas boreopolis	Not applicable	Not applicable			MALDI-TOF	Pseudomonas boreopolis	Non-fermentative Gram-negative bacteria	Duplicate	NA	NA	NA	NA	NA	NA	NA	NA	NA	NA					Not applicable	Not applicable	Not applicable	Not applicable	Not applicable	Not applicable			Not applicable	Not applicable	Not applicable	Not applicable	Not applicable	Not applicable	Not applicable	Not applicable
BF-032	BF-T-032-MC 2-B	CHU-YO	Neonatology	Distribution container	Eosin solution	Antiseptic	Enterobacter cloacae	Phoenix M50	Pseudomonas boreopolis	2.18	Pseudomonas boreopolis	Not applicable	Not applicable			MALDI-TOF	Pseudomonas boreopolis	Non-fermentative Gram-negative bacteria	Unique	NA	NA	NA	NA	NA	NA	NA	NA	NA	NA					Not applicable	Not applicable	Not applicable	Not applicable	Not applicable	Not applicable			Not applicable	Not applicable	Not applicable	Not applicable	Not applicable	Not applicable	Not applicable	Not applicable
BF-034	BF-T-034-MC 1-	CHU-YO	Neonatology	Distribution container	Eosin solution	Antiseptic	Pseudomonas aeruginosa	Phoenix M50	Cupriavidus pauculus	2.39	Cupriavidus pauculus	Not applicable	Not applicable			MALDI-TOF	Cupriavidus pauculus	Non-fermentative Gram-negative bacteria	Unique	NA	NA	NA	NA	NA	NA	NA	NA	NA	NA					Not applicable	Not applicable	Not applicable	Not applicable	Not applicable	Not applicable			Not applicable	Not applicable	Not applicable	Not applicable	Not applicable	Not applicable	Not applicable	Not applicable
BF-034	BF-T-034-MC 2-	CHU-YO	Neonatology	Distribution container	Eosin solution	Antiseptic	Pseudomonas aeruginosa	Phoenix M50	Pseudomonas aeruginosa	2.24	Pseudomonas aeruginosa	Not applicable	Not applicable			MALDI-TOF	Pseudomonas aeruginosa	Non-fermentative Gram-negative bacteria	Unique	NA	NA	NA	NA	NA	NA	NA	NA	NA	NA					#VALUE!	#VALUE!	Not applicable	Not applicable	#VALUE!	#VALUE!			Not applicable	Not applicable	#VALUE!	#VALUE!	#VALUE!	#VALUE!	Not applicable	Not applicable
BF-035	BF-T-035-MC	CHU-YO	Neonatology	Distribution container	Liquid soap	Hand hygiene products	Pseudomonas putida	Phoenix M50	Alcaligenes faecalis	2.24	Alcaligenes faecalis	Not applicable	Not applicable			MALDI-TOF	Alcaligenes faecalis	Non-fermentative Gram-negative bacteria	Unique	NA	NA	NA	NA	NA	NA	NA	NA	NA	NA	Not applicable	Not applicable	Not applicable	Not applicable	Not applicable	Not applicable	Not applicable	Not applicable	Not applicable	Not applicable			Not applicable	Not applicable	Not applicable	Not applicable	Not applicable	Not applicable	Not applicable	Not applicable
BEN-218	BEN-E-218-MC1-A	CNHU-HKM	Neonatology	Distribution container	Liquid soap	Hand hygiene products	Not applicable	Not applicable	Pseudomonas aeruginosa	2.3	Pseudomonas aeruginosa	Not applicable	Not applicable			MALDI-TOF	Pseudomonas aeruginosa	Non-fermentative Gram-negative bacteria	Unique	NA	NA	NA	NA	NA	NA	NA	NA	NA	NA					27	S	30	S	Not applicable	Not applicable			18	S	24	S	Not applicable	Not applicable	Not applicable	Not applicable
BEN-218	BEN-E-218-MC1-B	CNHU-HKM	Neonatology	Distribution container	Liquid soap	Hand hygiene products	Not applicable	Not applicable	Pseudomonas aeruginosa	2.07	Pseudomonas aeruginosa	Not applicable	Not applicable			MALDI-TOF	Pseudomonas aeruginosa	Non-fermentative Gram-negative bacteria	Duplicate	NA	NA	NA	NA	NA	NA	NA	NA	NA	NA					Not applicable	Not applicable	Not applicable	Not applicable	Not applicable	Not applicable			Not applicable	Not applicable	Not applicable	Not applicable	Not applicable	Not applicable	Not applicable	Not applicable
BEN-218	BEN-E-218-MC 2-	CNHU-HKM	Neonatology	Distribution container	Liquid soap	Hand hygiene products	Not applicable	Not applicable	Pseudomonas stutzeri	1.92	Pseudomonas stutzeri	Not applicable	Not applicable			MALDI-TOF	Pseudomonas stutzeri	Non-fermentative Gram-negative bacteria	Unique	NA	NA	NA	NA	NA	NA	NA	NA	NA	NA					26	S	40	S	Not applicable	Not applicable			27	S	26	S	Not applicable	Not applicable	Not applicable	Not applicable
BEN-246	BEN-E-246-MC-	CNHU-HKM	Neonatology	Distribution container	Liquid soap	Hand hygiene products	Not applicable	Not applicable	Pseudomonas aeruginosa	2.34	Pseudomonas aeruginosa	Not applicable	Not applicable			MALDI-TOF	Pseudomonas aeruginosa	Non-fermentative Gram-negative bacteria	Unique	NA	NA	NA	NA	NA	NA	NA	NA	NA	NA					26	S	30	S	Not applicable	Not applicable			19	S	25	S	Not applicable	Not applicable	Not applicable	Not applicable
BEN-254	BEN-E-254-MC-	CNHU-HKM	Neonatology	Distribution container	Liquid soap	Hand hygiene products	Not applicable	Not applicable	Pseudomonas aeruginosa	2.34	Pseudomonas aeruginosa	Not applicable	Not applicable			MALDI-TOF	Pseudomonas aeruginosa	Non-fermentative Gram-negative bacteria	Unique	NA	NA	NA	NA	NA	NA	NA	NA	NA	NA					30	S	30	S	Not applicable	Not applicable			19	S	24	S	Not applicable	Not applicable	Not applicable	Not applicable
BEN-255	BEN-E-255-MC-	CNHU-HKM	Neonatology	Distribution container	Liquid soap	Hand hygiene products	Not applicable	Not applicable	Pseudomonas aeruginosa	2.37	Pseudomonas aeruginosa	Not applicable	Not applicable			MALDI-TOF	Pseudomonas aeruginosa	Non-fermentative Gram-negative bacteria	Unique	NA	NA	NA	NA	NA	NA	NA	NA	NA	NA					28	S	32	S	Not applicable	Not applicable			18	S	22	S	Not applicable	Not applicable	Not applicable	Not applicable
BEN-256	BEN-E-256-MC 1-A	CNHU-HKM	Neonatology	Distribution container	Ethanol	Hand hygiene products	Not applicable	Not applicable	Enterobacter cloacae	2.34	Enterobacter cloacae	Not applicable	Not applicable			MALDI-TOF	Enterobacter cloacae	Non-fermentative Gram-negative bacteria	Unique	NA	NA	NA	NA	NA	NA	NA	NA	NA	NA					21	S	21	R	10	R			10	R	19	S	10	R
BEN-256	BEN-E-256-MC 1-B	CNHU-HKM	Neonatology	Distribution container	Ethanol	Hand hygiene products	Not applicable	Not applicable	Enterobacter cloacae	2.37	Enterobacter cloacae	Not applicable	Not applicable			MALDI-TOF	Enterobacter cloacae	Non-fermentative Gram-negative bacteria	Duplicate	NA	NA	NA	NA	NA	NA	NA	NA	NA	NA					Not applicable	Not applicable	Not applicable	Not applicable	Not applicable	Not applicable			Not applicable	Not applicable	Not applicable	Not applicable	Not applicable	Not applicable	Not applicable	Not applicable
BEN-256	BEN-E-256-MC 2-A	CNHU-HKM	Neonatology	Distribution container	Ethanol	Hand hygiene products	Not applicable	Not applicable	Klebsiella pneumoniae	2.21	Klebsiella pneumoniae	Not applicable	Not applicable			MALDI-TOF	Klebsiella pneumoniae	Non-fermentative Gram-negative bacteria	Unique	NA	NA	NA	NA	NA	NA	NA	NA	NA	NA					21	S	15	R	10	R			17	S	18	S	10	R	Not applicable	Not applicable
BEN-256	BEN-E-256-MC 2-B	CNHU-HKM	Neonatology	Distribution container	Ethanol	Hand hygiene products	Not applicable	Not applicable	Klebsiella pneumoniae	2.28	Klebsiella pneumoniae	Not applicable	Not applicable			MALDI-TOF	Klebsiella pneumoniae	Non-fermentative Gram-negative bacteria	Duplicate	NA	NA	NA	NA	NA	NA	NA	NA	NA	NA					Not applicable	Not applicable	Not applicable	Not applicable	Not applicable	Not applicable			Not applicable	Not applicable	Not applicable	Not applicable	Not applicable	Not applicable	Not applicable	Not applicable
BEN-256	BEN-E-256-MC 3-	CNHU-HKM	Neonatology	Distribution container	Ethanol	Hand hygiene products	Not applicable	Not applicable	Acinetobacter ursingii	2.16	Acinetobacter ursingii	Not applicable	Not applicable			MALDI-TOF	Acinetobacter ursingii	Non-fermentative Gram-negative bacteria	Unique	NA	NA	NA	NA	NA	NA	NA	NA	NA	NA					27	S	20	S	Not applicable	Not applicable			10	R	30	S	22	S	28	S
BEN-258	BEN-E-258-MC-	CNHU-HKM	Neonatology	Distribution container	Alcohol-based hand rub	Antiseptic	Not applicable	Not applicable	Acinetobacter baumannii	2.41	Acinetobacter baumannii	Not applicable	Not applicable			MALDI-TOF	Acinetobacter baumannii	Non-fermentative Gram-negative bacteria	Unique	NA	NA	NA	NA	NA	NA	NA	NA	POSITIVE	POSITIVE
BF-053	BF-T-053-TSA 1-	CHU-YO	Chronic pediatry (Pediatry II)	Distribution container	Liquid soap	Hand hygiene products	Pseudomonas aeruginosa	Phoenix M50	Pseudomonas aeruginosa	2.32	Pseudomonas aeruginosa	Not applicable	Not applicable			MALDI-TOF	Pseudomonas aeruginosa	Non-fermentative Gram-negative bacteria	Unique	NA	NA	NA	NA	NA	NA	NA	NA	NA	NA	Not applicable	Not applicable	Not applicable	Not applicable	30	S	30	S	Not applicable	Not applicable	Not applicable	Not applicable	21	S	27	S	Not applicable	Not applicable	Not applicable	Not applicable
BEN-235	BEN-E-235-MC 3-	CNHU-HKM	Neonatology	Distribution container	Liquid soap	Hand hygiene products	Not applicable	Not applicable	Klebsiella pneumoniae	2.42	Klebsiella pneumoniae	Not applicable	Not applicable			MALDI-TOF	Klebsiella pneumoniae	Non-fermentative Gram-negative bacteria	Unique	NA	NA	NA	NA	NA	NA	NA	NA	NA	NA					22	S	18	R	20	S			18	S	18	S	23	S	Not applicable	Not applicable
BEN-235	BEN-E-235-MC 2-A	CNHU-HKM	Neonatology	Distribution container	Liquid soap	Hand hygiene products	Not applicable	Not applicable	Klebsiella pneumoniae	2.45	Klebsiella pneumoniae	Not applicable	Not applicable			MALDI-TOF	Klebsiella pneumoniae	Non-fermentative Gram-negative bacteria	Duplicate	NA	NA	NA	NA	NA	NA	NA	NA	NA	NA					Not done	Not done	Not done	Not done	Not done	Not done			Not done	Not done	Not done	Not done	Not done	Not done	Not done	Not done
BEN-235	BEN-E-235-MC 2-B	CNHU-HKM	Neonatology	Distribution container	Liquid soap	Hand hygiene products	Not applicable	Not applicable	Klebsiella pneumoniae	2.55	Klebsiella pneumoniae	Not applicable	Not applicable			MALDI-TOF	Klebsiella pneumoniae	Non-fermentative Gram-negative bacteria	Duplicate	NA	NA	NA	NA	NA	NA	NA	NA	NA	NA					Not done	Not done	Not done	Not done	Not done	Not done			Not done	Not done	Not done	Not done	Not done	Not done	Not done	Not done
BEN-235	BEN-E-235-MC 1-	CNHU-HKM	Neonatology	Distribution container	Liquid soap	Hand hygiene products	Not applicable	Not applicable	Klebsiella pneumoniae	2.2	Klebsiella pneumoniae	Not applicable	Not applicable			MALDI-TOF	Klebsiella pneumoniae	Non-fermentative Gram-negative bacteria	Duplicate	NA	NA	NA	NA	NA	NA	NA	NA	NA	NA					Not done	Not done	Not done	Not done	Not done	Not done			Not done	Not done	Not done	Not done	Not done	Not done	Not done	Not done
BEN-237	BEN-E-227-MC-	CNHU-HKM	Neonatology	Distribution container	Liquid soap	Hand hygiene products	Not applicable	Not applicable	Pseudomonas putida	2.03	Pseudomonas putida	Not applicable	Not applicable			MALDI-TOF	Pseudomonas putida	Non-fermentative Gram-negative bacteria	Unique	NA	NA	NA	NA	NA	NA	NA	NA	NA	NA					20	I	24	S	Not applicable	Not applicable			20	S	23	S	Not applicable	Not applicable	Not applicable	Not applicable
BF-055	BF-T-055-CLED 1-	CHU-YO	Chronic pediatry (Pediatry II)	Distribution container	Chlorine	Disinfectant	Delftia acidovorans	Phoenix M50	Delftia acidovorans	2.38	Delftia acidovorans	Not applicable	Not applicable			MALDI-TOF	Delftia acidovorans	Non-fermentative Gram-negative bacteria	Duplicate	NA	NA	NA	NA	NA	NA	NA	NA	NA	NA					Not applicable	Not applicable	Not applicable	Not applicable	Not applicable	Not applicable			Not applicable	Not applicable	Not applicable	Not applicable	Not applicable	Not applicable	Not applicable	Not applicable
BF-055	BF-T-055-CLED 2-A	CHU-YO	Chronic pediatry (Pediatry II)	Distribution container	Chlorine	Disinfectant	Comamonas terrigena	Phoenix M50	Paraburkholderia xenovorans	1.44	No Organism Identification Possible	Exiguobacterium sp[3]	2.42			Isolate not available	Isolate not available	isolate not available	Isolate not available	NA	NA	NA	NA	NA	NA	NA	NA	NA	NA					Not applicable	Not applicable	Not applicable	Not applicable	Not applicable	Not applicable			Not applicable	Not applicable	Not applicable	Not applicable	Not applicable	Not applicable	Not applicable	Not applicable
BEN-232	BEN-E-232-MC 1-	CNHU-HKM	Neonatology	Distribution container	Liquid soap	Hand hygiene products	Not applicable	Not applicable	Pseudomonas oleovorans	1.98	Pseudomonas oleovorans	Not applicable	Not applicable			MALDI-TOF	Pseudomonas oleovorans	Non-fermentative Gram-negative bacteria	Unique	NA	NA	NA	NA	NA	NA	NA	NA	NA	NA					28 S	27 S	19	S	Not applicable	Not applicable			22	S	22	S	Not applicable	Not applicable	Not applicable	Not applicable
BEN-232	BEN-E-232-MC 2-	CNHU-HKM	Neonatology	Distribution container	Liquid soap	Hand hygiene products	Not applicable	Not applicable	Pseudomonas oleovorans	2	Pseudomonas oleovorans	Not applicable	Not applicable			MALDI-TOF	Pseudomonas oleovorans	Non-fermentative Gram-negative bacteria	Unique	NA	NA	NA	NA	NA	NA	NA	NA	NA	NA					27	S	18	S	Not applicable	Not applicable			22	S	22	S	Not applicable	Not applicable	Not applicable	Not applicable
BF-055	BF-T-055-CLED 2-B	CHU-YO	Chronic pediatry (Pediatry II)	Distribution container	Chlorine	Disinfectant	Comamonas terrigena	Phoenix M50	Delftia acidovorans	2.44	Delftia acidovorans	Not applicable	Not applicable			MALDI-TOF	Delftia acidovorans	Non-fermentative Gram-negative bacteria	Unique	NA	NA	NA	NA	NA	NA	NA	NA	NA	NA	Not applicable	Not applicable	Not applicable	Not applicable	Not applicable	Not applicable	Not applicable	Not applicable	Not applicable	Not applicable			Not applicable	Not applicable	Not applicable	Not applicable	Not applicable	Not applicable	Not applicable	Not applicable
BF-055	BF-T-055-MC-	CHU-YO	Chronic pediatry (Pediatry II)	Distribution container	Chlorine	Disinfectant	Acinetobacter baumannii	Phoenix M50	Acinetobacter baumannii	2.35	Acinetobacter baumannii	Not applicable	Not applicable			MALDI-TOF	Acinetobacter baumannii	Non-fermentative Gram-negative bacteria	Unique	NA	NA	NA	NA	NA	NA	NA	NA	POSITIVE	POSITIVE	Not applicable	Not applicable	Not applicable	Not applicable	17	R	30	S	Not applicable	Not applicable	10	R	10	R	18	S	10	R	24	S
BF-057	BF-T-057-CLED 3-	CHU-YO	Chronic pediatry (Pediatry II)	Distribution container	Ethanol	Antiseptic	Not identified	Phoenix M50	Kytococcus schroeteri	2.25	Kytococcus schroeteri	Not applicable	Not applicable			Isolate not available	Isolate not available	isolate not available	Isolate not available	NA	NA	NA	NA	NA	NA	NA	NA	NA	NA					Not applicable	Not applicable	Not applicable	Not applicable	Not applicable	Not applicable			Not applicable	Not applicable	Not applicable	Not applicable	Not applicable	Not applicable	Not applicable	Not applicable
BF-059	BF-T-059-MC 1-	CHU-YO	Chronic pediatry (Pediatry II)	Distribution container	Chlorine	Disinfectant	Pseudomonas putida	Phoenix M50	Pseudomonas stutzeri	2.2	Pseudomonas stutzeri	Not applicable	Not applicable			MALDI-TOF	Pseudomonas stutzeri	Non-fermentative Gram-negative bacteria	Duplicate	NA	NA	NA	NA	NA	NA	NA	NA	NA	NA					Not applicable	Not applicable	Not applicable	Not applicable	Not applicable	Not applicable			Not applicable	Not applicable	Not applicable	Not applicable	Not applicable	Not applicable	Not applicable	Not applicable
BF-059	BF-T-059-MC 2-A	CHU-YO	Chronic pediatry (Pediatry II)	Distribution container	Chlorine	Disinfectant	Chromonas violaceum	Phoenix M50	Pseudomonas stutzeri	2.32	Pseudomonas stutzeri	Not applicable	Not applicable			MALDI-TOF	Pseudomonas stutzeri	Non-fermentative Gram-negative bacteria	Duplicate	NA	NA	NA	NA	NA	NA	NA	NA	NA	NA					Not applicable	Not applicable	Not applicable	Not applicable	Not applicable	Not applicable			Not applicable	Not applicable	Not applicable	Not applicable	Not applicable	Not applicable	Not applicable	Not applicable
BEN-234	BEN-E-234-MC 1-	CNHU-HKM	Neonatology	Distribution container	Liquid soap	Hand hygiene products	Not applicable	Not applicable	Pseudomonas aeruginosa	2.33	Pseudomonas aeruginosa	Not applicable	Not applicable			MALDI-TOF	Pseudomonas aeruginosa	Non-fermentative Gram-negative bacteria	Unique	NA	NA	NA	NA	NA	NA	NA	NA	NA	NA					28	S	30	S	Not applicable	Not applicable			18	S	25	S	Not applicable	Not applicable	Not applicable	Not applicable
BF-059	BF-T-059-MC 2-B	CHU-YO	Chronic pediatry (Pediatry II)	Distribution container	Chlorine	Disinfectant	Chromonas violaceum	Phoenix M50	Pseudomonas stutzeri	2.34	Pseudomonas stutzeri	Not applicable	Not applicable			MALDI-TOF	Pseudomonas stutzeri	Non-fermentative Gram-negative bacteria	Unique	NA	NA	NA	NA	NA	NA	NA	NA	NA	NA	Not applicable	Not applicable	Not applicable	Not applicable	20	I	30	S	Not applicable	Not applicable	Not applicable	Not applicable	24	S	25	S	Not applicable	Not applicable	Not applicable	Not applicable
BF-064	BF-T-064-MC-A	CHU-YO	Chronic pediatry (Pediatry II)	Distribution container	Liquid soap	Hand hygiene products	Pseudomonas putida	Phoenix M50	Pseudomonas monteilii	1.73	Pseudomonas putida group	Not applicable	Not applicable			MALDI-TOF	Pseudomonas putida group	Non-fermentative Gram-negative bacteria	Unique	NA	NA	NA	NA	NA	NA	NA	NA	NA	NA	Not applicable	Not applicable	Not applicable	Not applicable	Not applicable	Not applicable	Not applicable	Not applicable	Not applicable	Not applicable	Not applicable	Not applicable	Not applicable	Not applicable	Not applicable	Not applicable	Not applicable	Not applicable	Not applicable	Not applicable
BF-064	BF-T-064-MC-B	CHU-YO	Chronic pediatry (Pediatry II)	Distribution container	Liquid soap	Hand hygiene products	Pseudomonas putida	Phoenix M50	Pseudomonas spp.	1.87	Pseudomonas putida group	Not applicable	Not applicable			MALDI-TOF	Pseudomonas putida group	Non-fermentative Gram-negative bacteria	Duplicate	NA	NA	NA	NA	NA	NA	NA	NA	NA	NA					#VALUE!	#VALUE!	Not applicable	Not applicable	#VALUE!	#VALUE!			Not applicable	Not applicable	#VALUE!	#VALUE!	#VALUE!	#VALUE!	Not applicable	Not applicable
BF-070	BF-T-070-MC 1-	CHU-YO	Visceral emergency surgery	Distribution container	Ethanol	Antiseptic	Pseudomonas putida	Phoenix M50	Pseudomonas spp.	1.9	Pseudomonas putida group	Not applicable	Not applicable			MALDI-TOF	Pseudomonas putida group	Non-fermentative Gram-negative bacteria	Duplicate	NA	NA	NA	NA	NA	NA	NA	NA	NA	NA					Not applicable	Not applicable	Not applicable	Not applicable	Not applicable	Not applicable			Not applicable	Not applicable	Not applicable	Not applicable	Not applicable	Not applicable	Not applicable	Not applicable
BF-070	BF-T-070-MC 2-	CHU-YO	Visceral emergency surgery	Distribution container	Ethanol	Antiseptic	Pseudomonas putida	Phoenix M50	Pseudomonas putida group	1.94	Pseudomonas putida group	Not applicable	Not applicable			MALDI-TOF	Pseudomonas putida group	Non-fermentative Gram-negative bacteria	Unique	NA	NA	NA	NA	NA	NA	NA	NA	NA	NA	Not applicable	Not applicable	Not applicable	Not applicable	24	S	29	S	Not applicable	Not applicable	Not applicable	Not applicable	25	S	27	S	Not applicable	Not applicable	Not applicable	Not applicable
BF-071	BF-T-071-MC-	CHU-YO	Visceral emergency surgery	Distribution container	Liquid soap	Hand hygiene products	Shewanella putrefaciens	Phoenix M50	Aeromonas hydrophila	1.33	No Organism Identification Possible	No Organism Identification Possible	1.47			Biochemical tests	Non-fermentative Gram-negative bacteria	Non-fermentative Gram-negative bacteria	Unique	POSITIVE	NEGATIVE	NEGATIVE	NEGATIVE	NEGATIVE	NEGATIVE	R	S	NA	NA	Not applicable	Not applicable	Not applicable	Not applicable	Not applicable	Not applicable	Not applicable	Not applicable	Not applicable	Not applicable			Not applicable	Not applicable	Not applicable	Not applicable	Not applicable	Not applicable	Not applicable	Not applicable
BF-071	BF-T-071-MC 2-	CHU-YO	Visceral emergency surgery	Distribution container	Liquid soap	Hand hygiene products	Acinetobacter lwoffii/haemolyticus	Phoenix M50	Acinetobacter schindleri	2.29	Acinetobacter schindleri	Not applicable	Not applicable			MALDI-TOF	Acinetobacter schindleri	Non-fermentative Gram-negative bacteria	Unique	NA	NA	NA	NA	NA	NA	NA	NA	NA	44°C 48h: little growth at the bottom	Not applicable	Not applicable	Not applicable	Not applicable	28	S	36	S	Not applicable	Not applicable	44	S	24	S	26	S	34	S	38	S
BF-072	BF-T-072-MC 1-	CHU-YO	Visceral emergency surgery	Distribution container	Alcohol-based hand rub	Hand hygiene products	Shewanella putrefaciens	Phoenix M50	Francisella philomiragia	1.21	No Organism Identification Possible	Not applicable				Excluded	Excluded	Excluded	Excluded	NEGATIVE	NEGATIVE	NEGATIVE	NEGATIVE	NEGATIVE	NEGATIVE	R	S	NA	NA					Not applicable	Not applicable	Not applicable	Not applicable	Not applicable	Not applicable			Not applicable	Not applicable	Not applicable	Not applicable	Not applicable	Not applicable	Not applicable	Not applicable
BF-072	BF-T-072-MC 1-	CHU-YO	Visceral emergency surgery	Distribution container	Alcohol-based hand rub	Hand hygiene products	Shewanella putrefaciens	Phoenix M50	Chelonobacter oris	1.43	No Organism Identification Possible	No Organism Identification Possible	1.54			Biochemical tests	Non-fermentative Gram-negative bacteria	Non-fermentative Gram-negative bacteria	Unique	NEGATIVE	NEGATIVE	NEGATIVE	NEGATIVE	NEGATIVE	NEGATIVE	R	S	NA	NA	Not applicable	Not applicable	Not applicable	Not applicable	Not applicable	Not applicable	Not applicable	Not applicable	Not applicable	Not applicable			Not applicable	Not applicable	Not applicable	Not applicable	Not applicable	Not applicable	Not applicable	Not applicable
BF-072	BF-T-072-MC 2-	CHU-YO	Visceral emergency surgery	Distribution container	Alcohol-based hand rub	Hand hygiene products	Pseudomonas aeruginosa	Phoenix M50	Pseudomonas aeruginosa	2.48	Pseudomonas aeruginosa	Not applicable	Not applicable			MALDI-TOF	Pseudomonas aeruginosa	Non-fermentative Gram-negative bacteria	Unique	NA	NA	NA	NA	NA	NA	NA	NA	NA	NA	Not applicable	Not applicable	Not applicable	Not applicable	32	S	34	S	Not applicable	Not applicable	Not applicable	Not applicable	22	S	29	S	Not applicable	Not applicable	Not applicable	Not applicable
BF-072	BF-T-072-MC 2-	CHU-YO	Visceral emergency surgery	Distribution container	Alcohol-based hand rub	Hand hygiene products	Pseudomonas aeruginosa	Phoenix M50	Pseudomonas aeruginosa	2.44	Pseudomonas aeruginosa	Not applicable	Not applicable			MALDI-TOF	Pseudomonas aeruginosa	Non-fermentative Gram-negative bacteria	Duplicate	NA	NA	NA	NA	NA	NA	NA	NA	NA	NA					#VALUE!	#VALUE!	Not applicable	Not applicable	#VALUE!	#VALUE!			Not applicable	Not applicable	#VALUE!	#VALUE!	#VALUE!	#VALUE!	Not applicable	Not applicable
BF-075	BF-T-075-MC 1-	CHU-YO	Visceral emergency surgery	Distribution container	Liquid soap	Hand hygiene products	Shewanella putrefaciens	Phoenix M50	Chelonobacter oris	1.33	No Organism Identification Possible	No Organism Identification Possible	1.46			Biochemical tests	Non-fermentative Gram-negative bacteria	Non-fermentative Gram-negative bacteria	Unique	NEGATIVE	NEGATIVE	NEGATIVE	NEGATIVE	NEGATIVE	NEGATIVE	R	S	NA	NA	Not applicable	Not applicable	Not applicable	Not applicable	Not applicable	Not applicable	Not applicable	Not applicable	Not applicable	Not applicable			Not applicable	Not applicable	Not applicable	Not applicable	Not applicable	Not applicable	Not applicable	Not applicable
BF-075	BF-T-075-MC 1-	CHU-YO	Visceral emergency surgery	Distribution container	Liquid soap	Hand hygiene products	Acinebacter lwoffii/haemolyticus	Phoenix M50	Acinetobacter ursingii	2.12	Acinetobacter ursingii	Not applicable	Not applicable			MALDI-TOF	Acinetobacter ursingii	Non-fermentative Gram-negative bacteria	Unique	NEGATIVE	NEGATIVE	NEGATIVE	NEGATIVE	NEGATIVE	NEGATIVE	R	S	NA	NA	Not applicable	Not applicable	Not applicable	Not applicable	34	S	36	S	Not applicable	Not applicable	34	S	26	S	30	S	32	S	36	S
BF-075	BF-T-075-MC 2-	CHU-YO	Visceral emergency surgery	Distribution container	Liquid soap	Hand hygiene products	Pseudomonas aeruginosa	Phoenix M50	Pseudomonas aeruginosa	2.39	Pseudomonas aeruginosa	Not applicable	Not applicable			MALDI-TOF	Pseudomonas aeruginosa	Non-fermentative Gram-negative bacteria	Duplicate	NA	NA	NA	NA	NA	NA	NA	NA	NA	NA					#VALUE!	#VALUE!	Not applicable	Not applicable	#VALUE!	#VALUE!			Not applicable	Not applicable	#VALUE!	#VALUE!	#VALUE!	#VALUE!	Not applicable	Not applicable
BF-075	BF-T-075-MC 2-	CHU-YO	Visceral emergency surgery	Distribution container	Liquid soap	Hand hygiene products	Pseudomonas aeruginosa	Phoenix M50	Pseudomonas aeruginosa	2.46	Pseudomonas aeruginosa	Not applicable	Not applicable			MALDI-TOF	Pseudomonas aeruginosa	Non-fermentative Gram-negative bacteria	Unique	NA	NA	NA	NA	NA	NA	NA	NA	NA	NA	Not applicable	Not applicable	Not applicable	Not applicable	28	S	32	S	Not applicable	Not applicable	Not applicable	Not applicable	23	S	26	S	Not applicable	Not applicable	Not applicable	Not applicable
BEN-257	BEN-E-257-MC 2-	CNHU-HKM	Neonatology	Distribution container	Liquid soap	Hand hygiene products	Not applicable	Not applicable	Klebsiella pneumoniae	2.28	Klebsiella pneumoniae	Not applicable	Not applicable			MALDI-TOF	Klebsiella pneumoniae	Non-fermentative Gram-negative bacteria	Unique	NA	NA	NA	NA	NA	NA	NA	NA	NA	NA					30	I	10	R	10	R			10	R	19	S	10	R
BEN-257	BEN-E-257-MC 1-A	CNHU-HKM	Neonatology	Distribution container	Liquid soap	Hand hygiene products	Not applicable	Not applicable	Pseudomonas aeruginosa	2.4	Pseudomonas aeruginosa	Not applicable	Not applicable			MALDI-TOF	Pseudomonas aeruginosa	Non-fermentative Gram-negative bacteria	Unique	NA	NA	NA	NA	NA	NA	NA	NA	NA	NA					26	S	29	S	Not applicable	Not applicable			18	S	24	S	Not applicable	Not applicable	Not applicable	Not applicable
BEN-257	BEN-E-257-MC 1-B	CNHU-HKM	Neonatology	Distribution container	Liquid soap	Hand hygiene products	Not applicable	Not applicable	Pseudomonas aeruginosa	2.3	Pseudomonas aeruginosa	Not applicable	Not applicable			MALDI-TOF	Pseudomonas aeruginosa	Non-fermentative Gram-negative bacteria	Duplicate	NA	NA	NA	NA	NA	NA	NA	NA	NA	NA					Not applicable	Not applicable	Not applicable	Not applicable	Not applicable	Not applicable			Not applicable	Not applicable	Not applicable	Not applicable	Not applicable	Not applicable	Not applicable	Not applicable
BF-080	BF-T-080-MC-	CHU-YO	Visceral emergency surgery	Distribution container	Liquid soap	Hand hygiene products	Sphingomonas paucimobilis	Phoenix M50	Aeromonas schubertii	1.36	No Organism Identification Possible	No Organism Identification Possible	1.57			Biochemical tests	Non-fermentative Gram-negative bacteria	Non-fermentative Gram-negative bacteria	Unique	NEGATIVE	NEGATIVE	NEGATIVE	NEGATIVE	NEGATIVE	NEGATIVE	R	S	NA	NA	Not applicable	Not applicable	Not applicable	Not applicable	Not applicable	Not applicable	Not applicable	Not applicable	Not applicable	Not applicable			Not applicable	Not applicable	Not applicable	Not applicable	Not applicable	Not applicable	Not applicable	Not applicable
BF-080	BF-T-080-MC-	CHU-YO	Visceral emergency surgery	Distribution container	Liquid soap	Hand hygiene products	Acinetobacter lwoffii/haemolyticus	Phoenix M50	Aeromonas hydrophila	1.33	No Organism Identification Possible	No Organism Identification Possible	1.49			Biochemical tests	Non-fermentative Gram-negative bacteria	Non-fermentative Gram-negative bacteria	Duplicate	NEGATIVE	NEGATIVE	NEGATIVE	NEGATIVE	NEGATIVE	NEGATIVE	R	S	NA	NA					Not applicable	Not applicable	Not applicable	Not applicable	Not applicable	Not applicable			Not applicable	Not applicable	Not applicable	Not applicable	Not applicable	Not applicable	Not applicable	Not applicable
BF-084	BF-T-084-MC-	CHU-YO	Pediatric clinic	Distribution container	Liquid soap	Hand hygiene products	Shewanella putrefaciens	Phoenix M50	Lactobacillus paracasei	1.32	No Organism Identification Possible	Aeromonas caviae	1.74			MALDI-TOF	Aeromonas caviae	Aeromonas	Unique	NA	NA	NA	NA	NA	NA	NA	NA	NA	NA			Not applicable	Not applicable	32	S	40	S	19	S	28	S	32	S	32	S	30	S	Not applicable	Not applicable
BF-084	BF-T-084-TSA-A	CHU-YO	Pediatric clinic	Distribution container	Liquid soap	Hand hygiene products	Shewanella putrefaciens	Phoenix M50	Achromobacter insolitus	1.49	No Organism Identification Possible	No Organism Identification Possible	1.51			Biochemical tests	Non-fermentative Gram-negative bacteria	Non-fermentative Gram-negative bacteria	Unique	NA	NA	NA	NA	NA	NA	NA	NA	NA	NA	Not applicable	Not applicable	Not applicable	Not applicable	Not applicable	Not applicable	Not applicable	Not applicable	Not applicable	Not applicable			Not applicable	Not applicable	Not applicable	Not applicable	Not applicable	Not applicable	Not applicable	Not applicable
BF-084	BF-T-084-TSA-B	CHU-YO	Pediatric clinic	Distribution container	Liquid soap	Hand hygiene products	Shewanella putrefaciens	Phoenix M50	Aeromonas encheleia	1.39	No Organism Identification Possible	No Organism Identification Possible	1.55			Biochemical tests	Non-fermentative Gram-negative bacteria	Non-fermentative Gram-negative bacteria	Excluded	NEGATIVE	NEGATIVE	NEGATIVE	NEGATIVE	NEGATIVE	NEGATIVE	R	S	NA	NA					Not applicable	Not applicable	Not applicable	Not applicable	Not applicable	Not applicable			Not applicable	Not applicable	Not applicable	Not applicable	Not applicable	Not applicable	Not applicable	Not applicable
BF-098	BF-T-098-MC 1-	CHU-YO	Traumatology emergency	Distribution container	Liquid soap	Hand hygiene products	Acinebacter lwoffii/haemolyticus	Phoenix M50	Acinetobacter junii	2.35	Acinetobacter junii	Not applicable	Not applicable			MALDI-TOF	Acinetobacter junii	Non-fermentative Gram-negative bacteria	Unique	NA	NA	NA	NA	NA	NA	NA	NA	NA	44°C 48h: little growth at the bottom	Not applicable	Not applicable	Not applicable	Not applicable	40	S	40	S	Not applicable	Not applicable	30	S	40	S	40	S	34	S	38	S
BEN-271	BEN-E-271-MC-	CNHU-HKM	Neonatology	Distribution container	Liquid soap	Hand hygiene products	Not applicable	Not applicable	Pseudomonas aeruginosa	2.3	Pseudomonas aeruginosa	Not applicable	Not applicable			MALDI-TOF	Pseudomonas aeruginosa	Non-fermentative Gram-negative bacteria	Unique	NA	NA	NA	NA	NA	NA	NA	NA	NA	NA					28	S	31	S	Not applicable	Not applicable			20	S	25	S	Not applicable	Not applicable	Not applicable	Not applicable
BEN-272	BEN-E-272-MC-	CNHU-HKM	Neonatology	Distribution container	Ethanol	Hand hygiene products	Not applicable	Not applicable	Ochrobactrum anthropi	1.7	Ochrobactrum anthropi	Not applicable	Not applicable			MALDI-TOF	Ochrobactrum anthropi	Non-fermentative Gram-negative bacteria	Unique	NA	NA	NA	NA	NA	NA	NA	NA	NA	NA					Not applicable	Not applicable	Not applicable	Not applicable	Not applicable	Not applicable			Not applicable	Not applicable	Not applicable	Not applicable	Not applicable	Not applicable	Not applicable	Not applicable
BF-098	BF-T-098-MC 2-	CHU-YO	Traumatology emergency	Distribution container	Liquid soap	Hand hygiene products	Klebsiella oxytoca	Phoenix M50	Klebsiella oxytoca	2.3	Klebsiella oxytoca	Not applicable	Not applicable			MALDI-TOF	Klebsiella oxytoca	Enterobacterales	Unique	NA	NA	NA	NA	NA	NA	NA	NA	NA	NA	10	R	20	S	26	S	22	I	10	R	10	R	20	S	19	S	28	S	Not applicable	Not applicable
BF-113	BF-T-113-MC -	CHU-YO	Traumatology emergency	Distribution container	Liquid soap	Hand hygiene products	Shewanella putrefaciens	Phoenix M50	Pseudomonas resinovorans	1.3	No Organism Identification Possible	No Organism Identification Possible	1.47			Biochemical tests	Non-fermentative Gram-negative bacteria	Non-fermentative Gram-negative bacteria	Unique	NEGATIVE	NEGATIVE	NEGATIVE	NEGATIVE	NEGATIVE	NEGATIVE	R	S	NA	NA	Not applicable	Not applicable	Not applicable	Not applicable	Not applicable	Not applicable	Not applicable	Not applicable	Not applicable	Not applicable			Not applicable	Not applicable	Not applicable	Not applicable	Not applicable	Not applicable	Not applicable	Not applicable
BF-114	BF-T-114-MC-	CHU-YO	Traumatology emergency	Distribution container	Liquid soap	Hand hygiene products	Sphingomonas paucimobilis	Phoenix M50	Acinetobacter towneri	1.48	No Organism Identification Possible	No Organism Identification Possible	1.47			Biochemical tests	Non-fermentative Gram-negative bacteria	Non-fermentative Gram-negative bacteria	Unique	POSITIVE	NEGATIVE	NEGATIVE	NEGATIVE	NEGATIVE	NEGATIVE	R	S	NA	NA	Not applicable	Not applicable	Not applicable	Not applicable	Not applicable	Not applicable	Not applicable	Not applicable	Not applicable	Not applicable			Not applicable	Not applicable	Not applicable	Not applicable	Not applicable	Not applicable	Not applicable	Not applicable
BF-017	BF-E-017-3-	CHU-YO	Pediatric emergency	Distribution container	Chlorine	Disinfectant	CDC groupe Vb-3	Phoenix M50	Pseudomonas species	1.98	Pseudomonas species	Not applicable	Not applicable			MALDI-TOF	Pseudomonas species	Non-fermentative Gram-negative bacteria	Unique	NA	NA	NA	NA	NA	NA	NA	NA	NA	NA					#VALUE!	#VALUE!	Not applicable	Not applicable	#VALUE!	#VALUE!			Not applicable	Not applicable	#VALUE!	#VALUE!	#VALUE!	#VALUE!	Not applicable	Not applicable
BF-132	BF-T-132-MC 1-	CHU-YO	Neprology-Hemodialysis	Distribution container	Liquid soap	Hand hygiene products	Pseudomonas aeruginosa	Phoenix M50	Pseudomonas aeruginosa	2.19	Pseudomonas aeruginosa	Not applicable	Not applicable			MALDI-TOF	Pseudomonas aeruginosa	Non-fermentative Gram-negative bacteria	Duplicate	NA	NA	NA	NA	NA	NA	NA	NA	NA	NA					Not applicable	Not applicable	Not applicable	Not applicable	Not applicable	Not applicable			Not applicable	Not applicable	Not applicable	Not applicable	Not applicable	Not applicable	Not applicable	Not applicable
BF-132	BF-T-132-MC 2-	CHU-YO	Neprology-Hemodialysis	Distribution container	Liquid soap	Hand hygiene products	Acinetobacter spp.	Phoenix M50	Pseudomonas aeruginosa	2.31	Pseudomonas aeruginosa	Not applicable	Not applicable			MALDI-TOF	Pseudomonas aeruginosa	Non-fermentative Gram-negative bacteria	Unique	NA	NA	NA	NA	NA	NA	NA	NA	NA	NA	Not applicable	Not applicable	Not applicable	Not applicable	28	S	28	S	Not applicable	Not applicable	Not applicable	Not applicable	20	S	24	S	Not applicable	Not applicable	Not applicable	Not applicable
BF-132	BF-T-132-TSA 1-	CHU-YO	Neprology-Hemodialysis	Distribution container	Liquid soap	Hand hygiene products	Pseudomonas aeruginosa	Phoenix M50	Aerococcus species	1.91	Aerococcus species	Not applicable	Not applicable			Isolate not available	Isolate not available	isolate not available	Isolate not available	NA	NA	NA	NA	NA	NA	NA	NA	NA	NA					Not applicable	Not applicable	Not applicable	Not applicable	Not applicable	Not applicable			Not applicable	Not applicable	Not applicable	Not applicable	Not applicable	Not applicable	Not applicable	Not applicable
BEN-283	BEN-E-283-MC 2-	CNHU-HKM	Neonatology	Distribution container	Liquid soap	Hand hygiene products	Not applicable	Not applicable	Pseudomonas mendocina	2.04	Pseudomonas mendocina	Not applicable	Not applicable			MALDI-TOF	Pseudomonas mendocina	Non-fermentative Gram-negative bacteria	Unique	NA	NA	NA	NA	NA	NA	NA	NA	NA	NA					29	S	24	S	Not applicable	Not applicable			22	S	23	S	Not applicable	Not applicable	Not applicable	Not applicable
BEN-283	BEN-E-283-MC 3-	CNHU-HKM	Neonatology	Distribution container	Liquid soap	Hand hygiene products	Not applicable	Not applicable	Pseudomonas stutzeri	1.84	Pseudomonas stutzeri	Not applicable	Not applicable			MALDI-TOF	Pseudomonas stutzeri	Non-fermentative Gram-negative bacteria	Unique	NA	NA	NA	NA	NA	NA	NA	NA	NA	NA					27	S	37	S	Not applicable	Not applicable			29	S	28	S	Not applicable	Not applicable	Not applicable	Not applicable
BF-132	BF-T-132-TSA 2-	CHU-YO	Neprology-Hemodialysis	Distribution container	Liquid soap	Hand hygiene products	Acinetobacter spp.	Phoenix M50	Pseudomonas aeruginosa	2.3	Pseudomonas aeruginosa	Not applicable	Not applicable			MALDI-TOF	Pseudomonas aeruginosa	Non-fermentative Gram-negative bacteria	Duplicate	NA	NA	NA	NA	NA	NA	NA	NA	NA	NA					Not applicable	Not applicable	Not applicable	Not applicable	Not applicable	Not applicable			Not applicable	Not applicable	Not applicable	Not applicable	Not applicable	Not applicable	Not applicable	Not applicable
BEN-269	BEN-E-269-MC 3-A	CNHU-HKM	Neonatology	Distribution container	Liquid soap	Hand hygiene products	Not applicable	Not applicable	Klebsiella pneumoniae	2.44	Klebsiella pneumoniae	Not applicable	Not applicable			MALDI-TOF	Klebsiella pneumoniae	Non-fermentative Gram-negative bacteria	Unique	NA	NA	NA	NA	NA	NA	NA	NA	NA	NA					19	I	15	R	10	R			10	R	20	S	10	R	Not applicable	Not applicable
BEN-269	BEN-E-269-MC 3-B	CNHU-HKM	Neonatology	Distribution container	Liquid soap	Hand hygiene products	Not applicable	Not applicable	Pseudomonas stutzeri	2.08	Pseudomonas stutzeri	Not applicable	Not applicable			MALDI-TOF	Pseudomonas stutzeri	Non-fermentative Gram-negative bacteria	Unique	NA	NA	NA	NA	NA	NA	NA	NA	NA	NA					25	S	36	S	Not applicable	Not applicable			26	S	25	S	Not applicable	Not applicable	Not applicable	Not applicable
BEN-275	BEN-E-275-MC 1-	CNHU-HKM	Neonatology	Distribution container	Liquid soap	Hand hygiene products	Not applicable	Not applicable	Pseudomonas aeruginosa	2.1	Pseudomonas aeruginosa	Not applicable	Not applicable			MALDI-TOF	Pseudomonas aeruginosa	Non-fermentative Gram-negative bacteria	Unique	NA	NA	NA	NA	NA	NA	NA	NA	NA	NA					25	S	30	S	Not applicable	Not applicable			20	S	24	S	Not applicable	Not applicable	Not applicable	Not applicable
BEN-275	BEN-E-275-MC 2-	CNHU-HKM	Neonatology	Distribution container	Liquid soap	Hand hygiene products	Not applicable	Not applicable	Pseudomonas aeruginosa	2.26	Pseudomonas aeruginosa	Not applicable	Not applicable			MALDI-TOF	Pseudomonas aeruginosa	Non-fermentative Gram-negative bacteria	Duplicate	NA	NA	NA	NA	NA	NA	NA	NA	NA	NA					Not applicable	Not applicable	Not applicable	Not applicable	Not applicable	Not applicable			Not applicable	Not applicable	Not applicable	Not applicable	Not applicable	Not applicable	Not applicable	Not applicable
BEN-278	BEN-E-278-MC 1-	CNHU-HKM	Neonatology	Distribution container	Liquid soap	Hand hygiene products	Not applicable	Not applicable	Pseudomonas aeruginosa	2.42	Pseudomonas aeruginosa	Not applicable	Not applicable			MALDI-TOF	Pseudomonas aeruginosa	Non-fermentative Gram-negative bacteria	Unique	NA	NA	NA	NA	NA	NA	NA	NA	NA	NA					30	S	31	S	Not applicable	Not applicable			18	S	23	S	Not applicable	Not applicable	Not applicable	Not applicable
BEN-278	BEN-E-278-MC 2-	CNHU-HKM	Neonatology	Distribution container	Liquid soap	Hand hygiene products	Not applicable	Not applicable	Pseudomonas aeruginosa	2.03	Pseudomonas aeruginosa	Not applicable	Not applicable			MALDI-TOF	Pseudomonas aeruginosa	Non-fermentative Gram-negative bacteria	Duplicate	NA	NA	NA	NA	NA	NA	NA	NA	NA	NA					Not applicable	Not applicable	Not applicable	Not applicable	Not applicable	Not applicable			Not applicable	Not applicable	Not applicable	Not applicable	Not applicable	Not applicable	Not applicable	Not applicable
BEN-218	BEN-E-218-MC 1-	CNHU-HKM	Neonatology	Distribution container	Liquid soap	Hand hygiene products	Not applicable	Not applicable	Pseudomonas aeruginosa	2.32	Pseudomonas aeruginosa	Not applicable	Not applicable			MALDI-TOF	Pseudomonas aeruginosa	Non-fermentative Gram-negative bacteria	Unique	NA	NA	NA	NA	NA	NA	NA	NA	NA	NA					27	S	32	S	Not applicable	Not applicable			19	S	25	S	Not applicable	Not applicable	Not applicable	Not applicable
BEN-288	BEN-E-288-MC 1-	CNHU-HKM	Neonatology	Distribution container	Liquid soap	Hand hygiene products	Not applicable	Not applicable	Pseudomonas stutzeri	1.96	Pseudomonas stutzeri	Not applicable	Not applicable			MALDI-TOF	Pseudomonas stutzeri	Non-fermentative Gram-negative bacteria	Unique	NA	NA	NA	NA	NA	NA	NA	NA	NA	NA					25	S	34	S	Not applicable	Not applicable			26	S	26	S	Not applicable	Not applicable	Not applicable	Not applicable
BEN-288	BEN-E-288-MC 2-	CNHU-HKM	Neonatology	Distribution container	Liquid soap	Hand hygiene products	Not applicable	Not applicable	Pseudomonas stutzeri	2.08	Pseudomonas stutzeri	Not applicable	Not applicable			MALDI-TOF	Pseudomonas stutzeri	Non-fermentative Gram-negative bacteria	Unique	NA	NA	NA	NA	NA	NA	NA	NA	NA	NA					28	S	38	S	Not applicable	Not applicable			28	S	30	S	Not applicable	Not applicable	Not applicable	Not applicable
BEN-234	BEN-E-234-MC 2-	CNHU-HKM	Neonatology	Distribution container	Liquid soap	Hand hygiene products	Not applicable	Not applicable	Pseudomonas aeruginosa	2.22	Pseudomonas aeruginosa	Not applicable	Not applicable			MALDI-TOF	Pseudomonas aeruginosa	Non-fermentative Gram-negative bacteria	Duplicate	NA	NA	NA	NA	NA	NA	NA	NA	NA	NA					Not applicable	Not applicable	Not applicable	Not applicable	Not applicable	Not applicable			Not applicable	Not applicable	Not applicable	Not applicable	Not applicable	Not applicable	Not applicable	Not applicable
BF-132	BF-T-132-TSA 3-A	CHU-YO	Neprology-Hemodialysis	Distribution container	Liquid soap	Hand hygiene products	Pseudomonas aeruginosa	Phoenix M50	Pseudomonas spp.	1.83	Pseudomonas spp.	Not applicable	Not applicable			MALDI-TOF	Pseudomonas spp.	Non-fermentative Gram-negative bacteria	Unique	NA	NA	NA	NA	NA	NA	NA	NA	NA	NA	Not applicable	Not applicable	Not applicable	Not applicable	26	S	28	S	Not applicable	Not applicable	Not applicable	Not applicable	20	S	24	S	Not applicable	Not applicable	Not applicable	Not applicable
BF-132	BF-T-132-TSA 3-B	CHU-YO	Neprology-Hemodialysis	Distribution container	Liquid soap	Hand hygiene products	Pseudomonas aeruginosa	Phoenix M50	Aerococcus viridans	1.77	Aerococcus viridans	Pseudomonas aeruginosa	2.42			MALDI-TOF	Pseudomonas aeruginosa	Non-fermentative Gram-negative bacteria	Duplicate	NA	NA	NA	NA	NA	NA	NA	NA	NA	NA					Not applicable	Not applicable	Not applicable	Not applicable	Not applicable	Not applicable			Not applicable	Not applicable	Not applicable	Not applicable	Not applicable	Not applicable	Not applicable	Not applicable
BF-134	BF-T-134-TSA 1-	CHU-YO	Neprology-Hemodialysis	Distribution container	Chlorine	Disinfectant	Pseudomonas aeruginosa	Phoenix M50	Streptococcus mutans	1.41	No Organism Identification Possible	Microbacterium oleivorans	1.74			Isolate not available	Isolate not available	isolate not available	Isolate not available	NA	NA	NA	NA	NA	NA	NA	NA	NA	NA					Not applicable	Not applicable	Not applicable	Not applicable	Not applicable	Not applicable			Not applicable	Not applicable	Not applicable	Not applicable	Not applicable	Not applicable	Not applicable	Not applicable
BF-135	BF-T-135-MC-	CHU-YO	Neprology-Hemodialysis	Distribution container	Liquid soap	Hand hygiene products	Pseudomonas aeruginosa	Phoenix M50	Pseudomonas aeruginosa	2.26	Pseudomonas aeruginosa	Not applicable	Not applicable			MALDI-TOF	Pseudomonas aeruginosa	Non-fermentative Gram-negative bacteria	Unique	NA	NA	NA	NA	NA	NA	NA	NA	NA	NA	Not applicable	Not applicable	Not applicable	Not applicable	Not applicable	Not applicable	Not applicable	Not applicable	Not applicable	Not applicable	Not applicable	Not applicable	Not applicable	Not applicable	Not applicable	Not applicable	Not applicable	Not applicable	Not applicable	Not applicable
BEN-289	BEN-E-289-MC 1-	CNHU-HKM	Internal medicine	Distribution container	Liquid soap	Hand hygiene products	Not applicable	Not applicable	no growth	NA		Not applicable	Not applicable					Non-fermentative Gram-negative bacteria	Unique	NA	NA	NA	NA	NA	NA	NA	NA	NA	NA					Not applicable	Not applicable	Not applicable	Not applicable	Not applicable	Not applicable			Not applicable	Not applicable	Not applicable	Not applicable	Not applicable	Not applicable	Not applicable	Not applicable
BF-135	BF-T-135-TSA 1-	CHU-YO	Neprology-Hemodialysis	Distribution container	Liquid soap	Hand hygiene products	Sutonella indologenes	Phoenix M50	Pseudomonas aeruginosa	2.47	Pseudomonas aeruginosa	Not applicable	Not applicable			MALDI-TOF	Pseudomonas aeruginosa	Non-fermentative Gram-negative bacteria	Duplicate	NA	NA	NA	NA	NA	NA	NA	NA	NA	NA					#VALUE!	#VALUE!	#VALUE!	#VALUE!	Not applicable	Not applicable			#VALUE!	#VALUE!	#VALUE!	#VALUE!	Not applicable	Not applicable	Not applicable	Not applicable
BF-135	BF-T-135-TSA 2-	CHU-YO	Neprology-Hemodialysis	Distribution container	Liquid soap	Hand hygiene products	Pseudomonas aeruginosa	Phoenix M50	Pseudomonas aeruginosa	2.27	Pseudomonas aeruginosa	Not applicable	Not applicable			MALDI-TOF	Pseudomonas aeruginosa	Non-fermentative Gram-negative bacteria	Duplicate	NA	NA	NA	NA	NA	NA	NA	NA	NA	NA					Not applicable	Not applicable	Not applicable	Not applicable	Not applicable	Not applicable			Not applicable	Not applicable	Not applicable	Not applicable	Not applicable	Not applicable	Not applicable	Not applicable
BF-136	BF-T-136-TSA 1-	CHU-YO	Neprology-Hemodialysis	Distribution container	Ethanol	Antiseptic	Acinetobacter lwoffii/haemolyticus	Phoenix M50	Thauera linaloolentis	1.35	No Organism Identification Possible	Acinetobacter schindleri	1.94			MALDI-TOF	Acinetobacter schindleri	Non-fermentative Gram-negative bacteria	Unique	NA	NA	NA	NA	NA	NA	NA	NA	POSITIVE	NEGATIVE	Not applicable	Not applicable	Not applicable	Not applicable	22	S	29	S	Not applicable	Not applicable	34	S	24	S	26	S	25	S	30	S
BEN-304	BEN-E-304-MC-	CNHU-HKM	Internal medicine	Distribution container	Dakin	Antiseptic	Not applicable	Not applicable	Pseudomonas aeruginosa	2.25	Pseudomonas aeruginosa	Not applicable	Not applicable			MALDI-TOF	Pseudomonas aeruginosa	Non-fermentative Gram-negative bacteria	Unique	NA	NA	NA	NA	NA	NA	NA	NA	NA	NA					27	S	30	S	Not applicable	Not applicable			17	S	22	S	Not applicable	Not applicable	Not applicable	Not applicable
BF-136	BF-T-136-TSA 2-	CHU-YO	Neprology-Hemodialysis	Distribution container	Ethanol	Antiseptic	Acinetobacter spp.	Phoenix M50	Acinetobacter schindleri	1.49	No Organism Identification Possible	Not applicable	Not applicable			Isolate not available	Isolate not available	isolate not available	Unique	NA	NA	NA	NA	NA	NA	NA	NA	NA	NA					Not applicable	Not applicable	Not applicable	Not applicable	Not applicable	Not applicable			Not applicable	Not applicable	Not applicable	Not applicable	Not applicable	Not applicable	Not applicable	Not applicable
BF-136	BF-T-136-TSA 3-	CHU-YO	Neprology-Hemodialysis	Distribution container	Ethanol	Antiseptic	Pseudomonas aeruginosa	Phoenix M50	Acinetobacter schindleri	2.01	Acinetobacter schindleri	Not applicable	Not applicable			MALDI-TOF	Acinetobacter schindleri	Non-fermentative Gram-negative bacteria	Duplicate	NA	NA	NA	NA	NA	NA	NA	NA	NA	44°C 48h: little growth at the bottom					#VALUE!	#VALUE!	28	s	Not applicable	Not applicable			22	S	30	S	11	R	25	S
BF-137	BF-T-137-TSA 1-	CHU-YO	Neprology-Hemodialysis	In-use	Ethanol	Antiseptic	Acinetobacter lwoffii/haemolyticus	Phoenix M50	Aerococcus species	1.86	Aerococcus species	Not applicable	Not applicable			Isolate not available	Isolate not available	isolate not available	Isolate not available	NA	NA	NA	NA	NA	NA	NA	NA	NA	NA					Not applicable	Not applicable	Not applicable	Not applicable	Not applicable	Not applicable			Not applicable	Not applicable	Not applicable	Not applicable	Not applicable	Not applicable	Not applicable	Not applicable
BF-139	BF-T-139-MC 1-A	CHU-YO	Neprology-Hemodialysis	In-use	Liquid soap	Hand hygiene products	Comamonas testosteroni	Phoenix M50	Pseudomonas mendocina	2.1	Pseudomonas mendocina	Not applicable	Not applicable			MALDI-TOF	Pseudomonas mendocina	Non-fermentative Gram-negative bacteria	Unique	NA	NA	NA	NA	NA	NA	NA	NA	NA	NA	Not applicable	Not applicable	Not applicable	Not applicable	33	S	25	S	Not applicable	Not applicable	Not applicable	Not applicable	24	S	24	S	Not applicable	Not applicable	Not applicable	Not applicable
BF-139	BF-T-139-MC 1-B	CHU-YO	Neprology-Hemodialysis	In-use	Liquid soap	Hand hygiene products	Comamonas testosteroni	Phoenix M50	Pseudomonas mendocina	1.94	Pseudomonas mendocina	Not applicable	Not applicable			MALDI-TOF	Pseudomonas mendocina	Non-fermentative Gram-negative bacteria	Duplicate	NA	NA	NA	NA	NA	NA	NA	NA	NA	NA					Not applicable	Not applicable	Not applicable	Not applicable	Not applicable	Not applicable			Not applicable	Not applicable	Not applicable	Not applicable	Not applicable	Not applicable	Not applicable	Not applicable
BEN-322	BEN-E-322-MC 1-A	CNHU-HKM	Pediatric emergency	In-use	Liquid soap	Hand hygiene products	Not applicable	Not applicable	Klebsiella pneumoniae	2.4	Klebsiella pneumoniae	Not applicable	Not applicable			MALDI-TOF	Klebsiella pneumoniae	Non-fermentative Gram-negative bacteria	Unique	NA	NA	NA	NA	NA	NA	NA	NA	NA	NA					18	I	10	R	10	R			10	R	18	S	10	R	Not applicable	Not applicable
BEN-322	BEN-E-322-MC 1-B	CNHU-HKM	Pediatric emergency	In-use	Liquid soap	Hand hygiene products	Not applicable	Not applicable	Klebsiella pneumoniae	2.46	Klebsiella pneumoniae	Not applicable	Not applicable			MALDI-TOF	Klebsiella pneumoniae	Non-fermentative Gram-negative bacteria	Duplicate	NA	NA	NA	NA	NA	NA	NA	NA	NA	NA					Not applicable	Not applicable	Not applicable	Not applicable	Not applicable	Not applicable			Not applicable	Not applicable	Not applicable	Not applicable	Not applicable	Not applicable	Not applicable	Not applicable
BEN-322	BEN-E-322-MC 2-A	CNHU-HKM	Pediatric emergency	In-use	Liquid soap	Hand hygiene products	Not applicable	Not applicable	Pseudomonas aeruginosa	2.12	Pseudomonas aeruginosa	Not applicable	Not applicable			MALDI-TOF	Pseudomonas aeruginosa	Non-fermentative Gram-negative bacteria	Unique	NA	NA	NA	NA	NA	NA	NA	NA	NA	NA					28	S	29	S	Not applicable	Not applicable			15	S	19	S	Not applicable	Not applicable	Not applicable	Not applicable
BEN-322	BEN-E-322-MC 2-B	CNHU-HKM	Pediatric emergency	In-use	Liquid soap	Hand hygiene products	Not applicable	Not applicable	Pseudomonas aeruginosa	2.13	Pseudomonas aeruginosa	Not applicable	Not applicable			MALDI-TOF	Pseudomonas aeruginosa	Non-fermentative Gram-negative bacteria	Duplicate	NA	NA	NA	NA	NA	NA	NA	NA	NA	NA
BEN-322	BEN-E-322-MC 3-A	CNHU-HKM	Pediatric emergency	In-use	Liquid soap	Hand hygiene products	Not applicable	Not applicable	Enterobacter cloacae	2.23	Enterobacter cloacae	Not applicable	Not applicable			MALDI-TOF	Enterobacter cloacae	Non-fermentative Gram-negative bacteria	Unique	NA	NA	NA	NA	NA	NA	NA	NA	NA	NA					22	S	20	R	10	R			10	R	18	S	10	R
BEN-322	BEN-E-322-MC 3-B	CNHU-HKM	Pediatric emergency	In-use	Liquid soap	Hand hygiene products	Not applicable	Not applicable	Klebsiella pneumoniae	2.3	Klebsiella pneumoniae	Not applicable	Not applicable			MALDI-TOF	Klebsiella pneumoniae	Non-fermentative Gram-negative bacteria	Duplicate	NA	NA	NA	NA	NA	NA	NA	NA	NA	NA					Not applicable	Not applicable	Not applicable	Not applicable	Not applicable	Not applicable			Not applicable	Not applicable	Not applicable	Not applicable	Not applicable	Not applicable	Not applicable	Not applicable
BF-139	BF-T-139-MC 2-	CHU-YO	Neprology-Hemodialysis	In-use	Liquid soap	Hand hygiene products	Pseudomonas aeruginosa	Phoenix M50	Pseudomonas aeruginosa	2.44	Pseudomonas aeruginosa	Not applicable	Not applicable			MALDI-TOF	Pseudomonas aeruginosa	Non-fermentative Gram-negative bacteria	Unique	NA	NA	NA	NA	NA	NA	NA	NA	NA	NA	Not applicable	Not applicable	Not applicable	Not applicable	29	S	34	S	Not applicable	Not applicable	Not applicable	Not applicable	19	S	22	S	Not applicable	Not applicable	Not applicable	Not applicable
BF-139	BF-T-139-TSA 2-	CHU-YO	Neprology-Hemodialysis	In-use	Liquid soap	Hand hygiene products	Pseudomonas aeruginosa	Phoenix M50	Pseudomonas aeruginosa	2.37	Pseudomonas aeruginosa	Not applicable	Not applicable			MALDI-TOF	Pseudomonas aeruginosa	Non-fermentative Gram-negative bacteria	Duplicate	NA	NA	NA	NA	NA	NA	NA	NA	NA	NA					Not applicable	Not applicable	Not applicable	Not applicable	Not applicable	Not applicable			Not applicable	Not applicable	Not applicable	Not applicable	Not applicable	Not applicable	Not applicable	Not applicable
BF-087	BF-E-087-MC 1-	CHU-YO	Pediatric clinic	In-use	Bar soap receptacle of BF-E-086	Hand hygiene products	Enterobacter cloacae	Phoenix M50	Bacillus subtilis	1.76	Bacillus spp.	Not applicable	Not applicable			MALDI-TOF	Bacillus spp.	Non-fermentative Gram-negative bacteria	Unique	NA	NA	NA	NA	NA	NA	NA	NA	NA	NA					Not applicable	Not applicable	Not applicable	Not applicable	Not applicable	Not applicable			Not applicable	Not applicable	Not applicable	Not applicable	Not applicable	Not applicable	Not applicable	Not applicable
BF-131	BF-E-131-TSA1-A	CHU-YO	Neprology-Hemodialysis	In-use	Ethanol	Antiseptic	Acinebacter lwoffii/haemolyticus	Phoenix M50	Acinetobacter spp.	1.99	Acinetobacter spp.	Not applicable	Not applicable			MALDI-TOF	Acinetobacter spp.	Non-fermentative Gram-negative bacteria	Unique	NA	NA	NA	NA	NA	NA	NA	NA	POSITIVE	NEGATIVE					#VALUE!	#VALUE!	#VALUE!	#VALUE!	Not applicable	Not applicable			25	S	26	S	30	S	34	S
BF-142	BF-T-142-TSA 1-	CHU-YO	Neprology-Hemodialysis	In-use	Didecyldimethylammonium chloride (QUAT)	Disinfectant	Acinetobacter spp.	Phoenix M50	Acinetobacter indicus	1.47	No Organism Identification Possible	Acinetobacter indicus	2.01			MALDI-TOF	Acinetobacter indicus	Non-fermentative Gram-negative bacteria	Unique	NA	NA	NA	NA	NA	NA	NA	NA	NA	44°C 48h: little growth at the bottom	Not applicable	Not applicable	Not applicable	Not applicable	33	S	12	R	Not applicable	Not applicable	38	S	25	S	26	S	10	R	26	S
BF-142	BF-T-142-TSA 2-A	CHU-YO	Neprology-Hemodialysis	In-use	Didecyldimethylammonium chloride (QUAT)	Disinfectant	Acinetobacter spp.	Phoenix M50	Acinetobacter species	1.99	Acinetobacter schindleri	Not applicable	Not applicable			MALDI-TOF	Acinetobacter schindleri	Non-fermentative Gram-negative bacteria	Unique	NA	NA	NA	NA	NA	NA	NA	NA	POSITIVE	NEGATIVE	Not applicable	Not applicable	Not applicable	Not applicable	28	S	34	S	Not applicable	Not applicable	10	R	28	S	30	S	28	S	34	S
BF-142	BF-T-142-TSA 2-B	CHU-YO	Neprology-Hemodialysis	In-use	Didecyldimethylammonium chloride (QUAT)	Disinfectant	Acinetobacter spp.	Phoenix M50	Exiguobacterium species	2.23	Exiguobacterium species	Acinetobacter schindleri	1.98			MALDI-TOF	Exiguobacterium species	Non-fermentative Gram-negative bacteria	Unique	NA	NA	NA	NA	NA	NA	NA	NA	NA	NA
BF-150	BF-T-150-MC-	CHU-YO	Neprology-Hemodialysis	In-use	Liquid soap	Hand hygiene products	Shewanella putrefaciens	Phoenix M50	Aeromonas jandaei	1.35	No Organism Identification Possible	No Organism Identification Possible	1.6			Biochemical tests	Non-fermentative Gram-negative bacteria	Non-fermentative Gram-negative bacteria	Unique	NEGATIVE	NEGATIVE	NEGATIVE	NEGATIVE	NEGATIVE	NEGATIVE	R	S	NA	NA	Not applicable	Not applicable	Not applicable	Not applicable	Not applicable	Not applicable	Not applicable	Not applicable	Not applicable	Not applicable			Not applicable	Not applicable	Not applicable	Not applicable	Not applicable	Not applicable	Not applicable	Not applicable
BEN-236	BEN-E-236-MC 1-	CNHU-HKM	Neonatology	In-use	Liquid soap	Hand hygiene products	Not applicable	Not applicable	Pseudomonas oleovorans	1.84	Pseudomonas oleovorans	Not applicable	Not applicable			MALDI-TOF	Pseudomonas oleovorans	Non-fermentative Gram-negative bacteria	Unique	NA	NA	NA	NA	NA	NA	NA	NA	NA	NA					28	S	19	S	Not applicable	Not applicable			23	S	23	S	Not applicable	Not applicable	Not applicable	Not applicable
BEN-236	BEN-E-236-MC 2-	CNHU-HKM	Neonatology	In-use	Liquid soap	Hand hygiene products	Not applicable	Not applicable	Pannonibacter phragmitetus	2.32	Pannonibacter phragmitetus	Not applicable	Not applicable			MALDI-TOF	Pannonibacter phragmitetus	Non-fermentative Gram-negative bacteria	Unique	NA	NA	NA	NA	NA	NA	NA	NA	NA	NA					Not applicable	Not applicable	Not applicable	Not applicable	Not applicable	Not applicable			Not applicable	Not applicable	Not applicable	Not applicable	Not applicable	Not applicable	Not applicable	Not applicable
BF-131	BF-E-131-TSA1-B	CHU-YO	Neprology-Hemodialysis	In-use	Ethanol	Antiseptic	Acinebacter lwoffii/haemolyticus	Phoenix M50	Aerococcus species	1.78	Aerococcus spp.	Acinetobacter schindleri	1.9			MALDI-TOF	Acinetobacter schindleri	Non-fermentative Gram-negative bacteria	Unique	NA	NA	NA	NA	NA	NA	NA	NA	POSITIVE	NEGATIVE					Not applicable	Not applicable	Not applicable	Not applicable	Not applicable	Not applicable			Not applicable	Not applicable	Not applicable	Not applicable	Not applicable	Not applicable	Not applicable	Not applicable
BF-158	BF-T-158-MC-A	CHU-YO	Reanimation-Anesthesy	In-use	Liquid soap	Hand hygiene products	Non fermentaire	Phoenix M50	Flavobacterium flevense	1.35	No Organism Identification Possible	No Organism Identification Possible	1.32			Isolate not available	Isolate not available	isolate not available	Isolate not available	NA	NA	NA	NA	NA	NA	NA	NA	NA	NA					Not applicable	Not applicable	Not applicable	Not applicable	Not applicable	Not applicable			Not applicable	Not applicable	Not applicable	Not applicable	Not applicable	Not applicable	Not applicable	Not applicable
BF-158	BF-T-158-MC-B	CHU-YO	Reanimation-Anesthesy	In-use	Liquid soap	Hand hygiene products	Non fermentaire	Phoenix M50	Kocuria flava	2.51	Kocuria flava	Not applicable	Not applicable			Isolate not available	Excluded	Excluded	Isolate not available	NA	NA	NA	NA	NA	NA	NA	NA	NA	NA					Not applicable	Not applicable	Not applicable	Not applicable	Not applicable	Not applicable			Not applicable	Not applicable	Not applicable	Not applicable	Not applicable	Not applicable	Not applicable	Not applicable
BF-162	BF-T-162-MC-	CHU-YO	Emergency medicine	In-use	Liquid soap	Hand hygiene products	Acinetobacter lwoffii/haemolyticus	Phoenix M50	Pseudomonas stutzeri	2.09	Pseudomonas stutzeri	Not applicable	Not applicable			MALDI-TOF	Pseudomonas stutzeri	Non-fermentative Gram-negative bacteria	Unique	NA	NA	NA	NA	NA	NA	NA	NA	NA	NA	Not applicable	Not applicable	Not applicable	Not applicable	28	S	17	R	Not applicable	Not applicable	Not applicable	Not applicable	27	S	27	S	Not applicable	Not applicable	Not applicable	Not applicable
BF-165	BF-T-165-MC-	CHU-YO	Emergency medicine	In-use	Ethanol	Antiseptic	Pseudomonas putida	Phoenix M50	Pseudomonas putida complex	1.92	Pseudomonas putida complex	Not applicable	Not applicable			MALDI-TOF	Pseudomonas putida group	Non-fermentative Gram-negative bacteria	Unique	NA	NA	NA	NA	NA	NA	NA	NA	NA	NA	Not applicable	Not applicable	Not applicable	Not applicable	24	S	28	S	Not applicable	Not applicable	Not applicable	Not applicable	22	S	25	S	Not applicable	Not applicable	Not applicable	Not applicable
BF-166	BF-T-166-MC-A-a	CHU-YO	Maternity	In-use	Liquid soap	Hand hygiene products	Acinetobacter baumannii/calcoaceticus complexe	Phoenix M50	Acinetobacter haemolyticus	2.29	Acinetobacter haemolyticus	Not applicable	Not applicable			MALDI-TOF	Acinetobacter haemolyticus	Non-fermentative Gram-negative bacteria	Unique	NA	NA	NA	NA	NA	NA	NA	NA	NA	44°C 48h: little growth at the bottom	Not applicable	Not applicable	Not applicable	Not applicable	32	S	22	S	Not applicable	Not applicable	11	I	22	S	19	S	26	S	27	S
BEN-237	BEN-E-237-MC 2-A	CNHU-HKM	Neonatology	In-use	Liquid soap	Hand hygiene products	Not applicable	Not applicable	Pseudomonas balearica	2.28	Pseudomonas balearica	Not applicable	Not applicable			MALDI-TOF	Pseudomonas balearica	Non-fermentative Gram-negative bacteria	Unique	NA	NA	NA	NA	NA	NA	NA	NA	NA	NA					30	S	36	S	Not applicable	Not applicable			28	S	28	S	Not applicable	Not applicable	Not applicable	Not applicable
BEN-237	BEN-E-237-MC 2-B_A	CNHU-HKM	Neonatology	In-use	Liquid soap	Hand hygiene products	Not applicable	Not applicable	Pseudomonas balearica	2.2	Pseudomonas balearica	Not applicable	Not applicable			MALDI-TOF	Pseudomonas balearica	Non-fermentative Gram-negative bacteria	Duplicate	NA	NA	NA	NA	NA	NA	NA	NA	NA	NA					Not applicable	Not applicable	Not applicable	Not applicable	Not applicable	Not applicable			Not applicable	Not applicable	Not applicable	Not applicable	Not applicable	Not applicable	Not applicable	Not applicable
BEN-237	BEN-E-237-MC 2-B_B	CNHU-HKM	Neonatology	In-use	Liquid soap	Hand hygiene products	Not applicable	Not applicable	Pseudomonas balearica	2.11	Pseudomonas balearica	Not applicable	Not applicable			MALDI-TOF	Pseudomonas balearica	Non-fermentative Gram-negative bacteria	Duplicate	NA	NA	NA	NA	NA	NA	NA	NA	NA	NA					Not applicable	Not applicable	Not applicable	Not applicable	Not applicable	Not applicable			Not applicable	Not applicable	Not applicable	Not applicable	Not applicable	Not applicable	Not applicable	Not applicable
BEN-237	BEN-E-237-MC 3-	CNHU-HKM	Neonatology	In-use	Liquid soap	Hand hygiene products	Not applicable	Not applicable	Pseudomonas balearica	2.01	Pseudomonas balearica	Not applicable	Not applicable			MALDI-TOF	Pseudomonas balearica	Non-fermentative Gram-negative bacteria	Duplicate	NA	NA	NA	NA	NA	NA	NA	NA	NA	NA					Not applicable	Not applicable	Not applicable	Not applicable	Not applicable	Not applicable			Not applicable	Not applicable	Not applicable	Not applicable	Not applicable	Not applicable	Not applicable	Not applicable
BF-166	BF-T-166-MC-A-b	CHU-YO	Maternity	In-use	Liquid soap	Hand hygiene products			Acinetobacter haemolyticus	2.25	Acinetobacter haemolyticus	Not applicable	Not applicable			MALDI-TOF	Acinetobacter haemolyticus	Non-fermentative Gram-negative bacteria	Duplicate	NA	NA	NA	NA	NA	NA	NA	NA	NA	NA					Not applicable	Not applicable	Not applicable	Not applicable	Not applicable	Not applicable			Not applicable	Not applicable	Not applicable	Not applicable	Not applicable	Not applicable	Not applicable	Not applicable
BEN-237	BEN-E-237-MC 5-	CNHU-HKM	Neonatology	In-use	Liquid soap	Hand hygiene products	Not applicable	Not applicable	Pseudomonas balearica	2.07	Pseudomonas balearica	Not applicable	Not applicable			MALDI-TOF	Pseudomonas balearica	Non-fermentative Gram-negative bacteria	Duplicate	NA	NA	NA	NA	NA	NA	NA	NA	NA	NA					Not applicable	Not applicable	Not applicable	Not applicable	Not applicable	Not applicable			Not applicable	Not applicable	Not applicable	Not applicable	Not applicable	Not applicable	Not applicable	Not applicable
BF-166	BF-T-166-MC-B	CHU-YO	Maternity	In-use	Liquid soap	Hand hygiene products	Acinetobacter baumannii/calcoaceticus complexe	Phoenix M50	Acinetobacter haemolyticus	2.12	Acinetobacter haemolyticus	Not applicable	Not applicable			MALDI-TOF	Acinetobacter haemolyticus	Non-fermentative Gram-negative bacteria	Duplicate	NA	NA	NA	NA	NA	NA	NA	NA	NA	NA					Not applicable	Not applicable	Not applicable	Not applicable	Not applicable	Not applicable			Not applicable	Not applicable	Not applicable	Not applicable	Not applicable	Not applicable	Not applicable	Not applicable
BEN-338	BEN-E-338-MC 1-	CNHU-HKM	Maternity	In-use	Liquid soap	Hand hygiene products	Not applicable	Not applicable	Enterobacter cloacae	2.22	Enterobacter cloacae	Not applicable	Not applicable			MALDI-TOF	Enterobacter cloacae	Non-fermentative Gram-negative bacteria	Unique	NA	NA	NA	NA	NA	NA	NA	NA	NA	NA					27	S	30	S	16	I			18	S	19	S	18	S
BEN-338	BEN-E-338-MC 2-	CNHU-HKM	Maternity	In-use	Liquid soap	Hand hygiene products	Not applicable	Not applicable	Enterobacter cloacae	2.11	Enterobacter cloacae	Not applicable	Not applicable			MALDI-TOF	Enterobacter cloacae	Non-fermentative Gram-negative bacteria	Duplicate	NA	NA	NA	NA	NA	NA	NA	NA	POSITIVE	NEGATIVE					Not applicable	Not applicable	Not applicable	Not applicable	Not applicable	Not applicable			Not applicable	Not applicable	Not applicable	Not applicable	Not applicable	Not applicable	Not applicable	Not applicable
BF-172	BF-T-172-MC-	CHU-YO	Maternity	In-use	Liquid soap	Hand hygiene products	Shewanella putrefaciens	Phoenix M50	Garnderella vaginalis	1.35	No Organism Identification Possible	No Organism Identification Possible	1.3			Biochemical tests	Non-fermentative Gram-negative bacteria	Non-fermentative Gram-negative bacteria	Unique	POSITIVE	POSITIVE	NEGATIVE	NEGATIVE	NEGATIVE	NEGATIVE	R	S	NA	NA	Not applicable	Not applicable	Not applicable	Not applicable	Not applicable	Not applicable	Not applicable	Not applicable	Not applicable	Not applicable			Not applicable	Not applicable	Not applicable	Not applicable	Not applicable	Not applicable	Not applicable	Not applicable
BF-181	BF-T-181-MC 1-	CHU-YO	Maternity	In-use	Liquid soap	Hand hygiene products	Shewanella putrefaciens	Phoenix M50	Pseudomonas resinovorans	1.34	No Organism Identification Possible	No Organism Identification Possible	1.49			Biochemical tests	Non-fermentative Gram-negative bacteria	Non-fermentative Gram-negative bacteria	Unique	NEGATIVE	NEGATIVE	NEGATIVE	NEGATIVE	NEGATIVE	NEGATIVE	R	S	NA	NA	Not applicable	Not applicable	Not applicable	Not applicable	Not applicable	Not applicable	Not applicable	Not applicable	Not applicable	Not applicable			Not applicable	Not applicable	Not applicable	Not applicable	Not applicable	Not applicable	Not applicable	Not applicable
BF-181	BF-T-181-MC 2-	CHU-YO	Maternity	In-use	Liquid soap	Hand hygiene products	Pseudomonas spp.	Phoenix M50	Halomonas aquamarina	1.37	No Organism Identification Possible	No Organism Identification Possible	1.55			Biochemical tests	Non-fermentative Gram-negative bacteria	Non-fermentative Gram-negative bacteria	Unique	POSITIVE	NEGATIVE	NEGATIVE	NEGATIVE	NEGATIVE	NEGATIVE	R	S	NA	NA	Not applicable	Not applicable	Not applicable	Not applicable	Not applicable	Not applicable	Not applicable	Not applicable	Not applicable	Not applicable			Not applicable	Not applicable	Not applicable	Not applicable	Not applicable	Not applicable	Not applicable	Not applicable
BF-185	BF-T-185-MC-	CHU-YO	Maternity	In-use	Liquid soap	Hand hygiene products	Pseudomonas spp.	Phoenix M50	Pseudomonas mendocina	2.03	Pseudomonas mendocina	Not applicable	Not applicable			MALDI-TOF	Pseudomonas mendocina	Non-fermentative Gram-negative bacteria	Unique	NA	NA	NA	NA	NA	NA	NA	NA	NA	NA	Not applicable	Not applicable	Not applicable	Not applicable	32	S	30	S	Not applicable	Not applicable	Not applicable	Not applicable	24	S	24	S	Not applicable	Not applicable	Not applicable	Not applicable
BF-191	BF-T-191-MC-	CHU-YO	Maternity	Stok	Liquid soap	Hand hygiene products	Shewanella putrefaciens	Phoenix M50	Aeromonas encheleia	1.36	No Organism Identification Possible	No Organism Identification Possible	1.56			Biochemical tests	Non-fermentative Gram-negative bacteria	Non-fermentative Gram-negative bacteria	Unique	NEGATIVE	NEGATIVE	NEGATIVE	NEGATIVE	NEGATIVE	NEGATIVE	R	S	NA	NA	Not applicable	Not applicable	Not applicable	Not applicable	Not applicable	Not applicable	Not applicable	Not applicable	Not applicable	Not applicable			Not applicable	Not applicable	Not applicable	Not applicable	Not applicable	Not applicable	Not applicable	Not applicable
BF-196	BF-T-196-MC 1-	CHU-YO	Infectious Diseases	In-use	Liquid soap	Hand hygiene products	Vibrio alginolyticus	Phoenix M50	Vibrio alginolyticus	2.07	Vibrio alginolyticus	Not applicable	Not applicable			MALDI-TOF	Vibrio alginolyticus	Vibrio non-cholerae	Unique	NA	NA	NA	NA	NA	NA	NA	NA	NA	NA	16	I	27	S	32	S	30	S	Not applicable	Not applicable	27	S	24	S	25	S	25	S	Not applicable	Not applicable
BF-196	BF-T-196-MC 3-	CHU-YO	Infectious Diseases	In-use	Liquid soap	Hand hygiene products	Stenotophomonas maltophilia	Phoenix M50	Pseudomonas putida	1.35	No Organism Identification Possible	No Organism Identification Possible	1.26			Biochemical tests	Non-fermentative Gram-negative bacteria	Non-fermentative Gram-negative bacteria	Unique	POSITIVE	NEGATIVE	NEGATIVE	NEGATIVE	NEGATIVE	NEGATIVE	R	S	NA	NA	Not applicable	Not applicable	Not applicable	Not applicable	Not applicable	Not applicable	Not applicable	Not applicable	Not applicable	Not applicable			Not applicable	Not applicable	Not applicable	Not applicable	Not applicable	Not applicable	Not applicable	Not applicable
BF-197	BF-T-197-MC 1-A	CHU-YO	Infectious Diseases	In-use	Liquid soap	Hand hygiene products	Pseudomonas pseudoalcaligenes	Phoenix M50	Pseudomonas mendocina	1.91	Pseudomonas mendocina	Not applicable	Not applicable			MALDI-TOF	Pseudomonas mendocina	Non-fermentative Gram-negative bacteria	Unique	NA	NA	NA	NA	NA	NA	NA	NA	NA	NA	Not applicable	Not applicable	Not applicable	Not applicable	Not applicable	Not applicable	Not applicable	Not applicable	Not applicable	Not applicable	Not applicable	Not applicable	Not applicable	Not applicable	Not applicable	Not applicable	Not applicable	Not applicable	Not applicable	Not applicable
BF-197	BF-T-197-MC 1-B	CHU-YO	Infectious Diseases	In-use	Liquid soap	Hand hygiene products	Pseudomonas pseudoalcaligenes	Phoenix M50	Pseudomonas mendocina	2.01	Pseudomonas mendocina	Not applicable	Not applicable			MALDI-TOF	Pseudomonas mendocina	Non-fermentative Gram-negative bacteria	Duplicate	NA	NA	NA	NA	NA	NA	NA	NA	NA	NA					Not applicable	Not applicable	Not applicable	Not applicable	Not applicable	Not applicable			Not applicable	Not applicable	Not applicable	Not applicable	Not applicable	Not applicable	Not applicable	Not applicable
BF-197	BF-T-197-MC 2-A	CHU-YO	Infectious Diseases	In-use	Liquid soap	Hand hygiene products	Pseudomonas putida	Phoenix M50	Pseudomonas mendocina	1.89	Pseudomonas spp.	Not applicable	Not applicable			MALDI-TOF	Pseudomonas spp.	Non-fermentative Gram-negative bacteria	Unique	NA	NA	NA	NA	NA	NA	NA	NA	NA	NA	Not applicable	Not applicable	Not applicable	Not applicable	Not applicable	Not applicable	Not applicable	Not applicable	Not applicable	Not applicable	Not applicable	Not applicable	Not applicable	Not applicable	Not applicable	Not applicable	Not applicable	Not applicable	Not applicable	Not applicable
BF-197	BF-T-197-MC 2-B	CHU-YO	Infectious Diseases	In-use	Liquid soap	Hand hygiene products	Pseudomonas putida	Phoenix M50	Pseudomonas mendocina	2.02	Pseudomonas mendocina	Not applicable	Not applicable			MALDI-TOF	Pseudomonas mendocina	Non-fermentative Gram-negative bacteria	Duplicate	NA	NA	NA	NA	NA	NA	NA	NA	NA	NA					Not applicable	Not applicable	Not applicable	Not applicable	Not applicable	Not applicable			Not applicable	Not applicable	Not applicable	Not applicable	Not applicable	Not applicable	Not applicable	Not applicable
BF-199	BF-T-199-TSA-	CHU-YO	Infectious Diseases	In-use	Bar soap	Hand hygiene products	Shewanella putrefaciens	Phoenix M50	Bacillus cereus	2.03	Bacillus cereus	Not applicable	Not applicable			Isolate not available	Isolate not available	isolate not available	Isolate not available	NA	NA	NA	NA	NA	NA	NA	NA	NA	NA					Not applicable	Not applicable	Not applicable	Not applicable	Not applicable	Not applicable			Not applicable	Not applicable	Not applicable	Not applicable	Not applicable	Not applicable	Not applicable	Not applicable
BEN-347	BEN-E-347-MC 1-	CNHU-HKM	Maternity	In-use	Liquid soap	Hand hygiene products	Not applicable	Not applicable	Halomonas aquamarina	1.75	Halomonas aquamarina	Not applicable	Not applicable			MALDI-TOF	Halomonas aquamarina	Non-fermentative Gram-negative bacteria	Unique	NA	NA	NA	NA	NA	NA	NA	NA	NA	NA					Not applicable	Not applicable	Not applicable	Not applicable	Not applicable	Not applicable			Not applicable	Not applicable	Not applicable	Not applicable	Not applicable	Not applicable	Not applicable	Not applicable
BEN-349	BEN-E-349-MC 1-	CNHU-HKM	Maternity	In-use	Dakin	Antiseptic	Not applicable	Not applicable	Pseudomonas mendocina	2.04	Pseudomonas mendocina	Not applicable	Not applicable			MALDI-TOF	Pseudomonas mendocina	Non-fermentative Gram-negative bacteria	Unique	NA	NA	NA	NA	NA	NA	NA	NA	NA	NA					34	S	40	S	Not applicable	Not applicable			24	S	25	S	Not applicable	Not applicable	Not applicable	Not applicable
BEN-349	BEN-E-349-MC 2-	CNHU-HKM	Maternity	In-use	Dakin	Antiseptic	Not applicable	Not applicable	Achromobacter insolitus	1.99	Achromobacter insolitus	Not applicable	Not applicable			MALDI-TOF	Achromobacter insolitus	Non-fermentative Gram-negative bacteria	Unique	NA	NA	NA	NA	NA	NA	NA	NA	NA	NA					Not applicable	Not applicable	Not applicable	Not applicable	Not applicable	Not applicable			Not applicable	Not applicable	Not applicable	Not applicable	Not applicable	Not applicable	Not applicable	Not applicable
BF-201	BF-T-201-MC 1-A	CHU-YO	Infectious Diseases	In-use	Liquid soap	Hand hygiene products	Stenotophomonas maltophilia	Phoenix M50	Aeromonas encheleia	1.56	No Organism Identification Possible	No Organism Identification Possible	1.66			Biochemical tests	Non-fermentative Gram-negative bacteria	Non-fermentative Gram-negative bacteria	Unique	NEGATIVE	NEGATIVE	NEGATIVE	NEGATIVE	NEGATIVE	NEGATIVE	R	S	NA	NA	Not applicable	Not applicable	Not applicable	Not applicable	Not applicable	Not applicable	Not applicable	Not applicable	Not applicable	Not applicable			Not applicable	Not applicable	Not applicable	Not applicable	Not applicable	Not applicable	Not applicable	Not applicable
BEN-358	BEN-T-358-MC 2-	CNHU-HKM	Maternity	In-use	Liquid soap	Hand hygiene products	Not applicable	Not applicable				Not applicable	Not applicable	Pseudomona putida	2.1	MALDI-TOF	Pseudomonas putida	Non-fermentative Gram-negative bacteria	Duplicate	POSITIVE	POSITIVE	NEGATIVE	NEGATIVE	NEGATIVE	NEGATIVE	R	S	NA	NA					Not applicable	Not applicable	Not applicable	Not applicable	Not applicable	Not applicable			Not applicable	Not applicable	Not applicable	Not applicable	Not applicable	Not applicable	Not applicable	Not applicable
BF-201	BF-T-201-MC 1-B	CHU-YO	Infectious Diseases	In-use	Liquid soap	Hand hygiene products	Stenotophomonas maltophilia	Phoenix M50	Aeromonas encheleia	1.56	No Organism Identification Possible	No Organism Identification Possible	1.62			Biochemical tests	Non-fermentative Gram-negative bacteria	Non-fermentative Gram-negative bacteria	Duplicate	NEGATIVE	NEGATIVE	NEGATIVE	NEGATIVE	NEGATIVE	NEGATIVE	R	S	NA	NA					Not applicable	Not applicable	Not applicable	Not applicable	Not applicable	Not applicable			Not applicable	Not applicable	Not applicable	Not applicable	Not applicable	Not applicable	Not applicable	Not applicable
BF-201	BF-T-201-MC 2-A	CHU-YO	Infectious Diseases	In-use	Liquid soap	Hand hygiene products	Shewanella putrefaciens	Phoenix M50	Acinetobacter towneri	1.53	No Organism Identification Possible	No Organism Identification Possible	1.54			Biochemical tests	Non-fermentative Gram-negative bacteria	Non-fermentative Gram-negative bacteria	Unique	NEGATIVE	NEGATIVE	NEGATIVE	NEGATIVE	NEGATIVE	NEGATIVE	R	S	NA	NA	Not applicable	Not applicable	Not applicable	Not applicable	Not applicable	Not applicable	Not applicable	Not applicable	Not applicable	Not applicable			Not applicable	Not applicable	Not applicable	Not applicable	Not applicable	Not applicable	Not applicable	Not applicable
BF-201	BF-T-201-MC 2-B	CHU-YO	Infectious Diseases	In-use	Liquid soap	Hand hygiene products	Shewanella putrefaciens	Phoenix M50	Klebsiella pneumoniae	1.32	No Organism Identification Possible	No Organism Identification Possible	1.56			Biochemical tests	Non-fermentative Gram-negative bacteria	Non-fermentative Gram-negative bacteria	Duplicate	NEGATIVE	NEGATIVE	NEGATIVE	NEGATIVE	NEGATIVE	NEGATIVE	R	S	NA	NA					Not applicable	Not applicable	Not applicable	Not applicable	Not applicable	Not applicable			Not applicable	Not applicable	Not applicable	Not applicable	Not applicable	Not applicable	Not applicable	Not applicable
BEN-345	BEN-E-345-MC 2-A	CNHU-HKM	Maternity	In-use	Liquid soap	Hand hygiene products	Not applicable	Not applicable	Pseudomonas mendocina	2.3	Pseudomonas mendocina	Not applicable	Not applicable			MALDI-TOF	Pseudomonas mendocina	Non-fermentative Gram-negative bacteria	Unique	NA	NA	NA	NA	NA	NA	NA	NA	NA	NA					13	R	13	R	Not applicable	Not applicable
BEN-345	BEN-E-345-MC 2-B	CNHU-HKM	Maternity	In-use	Liquid soap	Hand hygiene products	Not applicable	Not applicable	Pseudomonas mendocina	2.16	Pseudomonas mendocina	Not applicable	Not applicable			MALDI-TOF	Pseudomonas mendocina	Non-fermentative Gram-negative bacteria	Duplicate	NA	NA	NA	NA	NA	NA	NA	NA	NA	NA					Not applicable	Not applicable	Not applicable	Not applicable	Not applicable	Not applicable			Not applicable	Not applicable	Not applicable	Not applicable	Not applicable	Not applicable	Not applicable	Not applicable
BEN-345	BEN-E-345-MC 1-	CNHU-HKM	Maternity	In-use	Liquid soap	Hand hygiene products	Not applicable	Not applicable	Pseudomonas mendocina	2.17	Pseudomonas mendocina	Not applicable	Not applicable			MALDI-TOF	Pseudomonas mendocina	Non-fermentative Gram-negative bacteria	Duplicate	NA	NA	NA	NA	NA	NA	NA	NA	NA	NA					Not applicable	Not applicable	Not applicable	Not applicable	Not applicable	Not applicable			Not applicable	Not applicable	Not applicable	Not applicable	Not applicable	Not applicable	Not applicable	Not applicable
BF-203	BF-T-203-MC-	CHU-YO	Infectious Diseases	In-use	Liquid soap	Hand hygiene products	Shewanella putrefaciens	Phoenix M50	Aeromonas encheleia	1.41	No Organism Identification Possible	No Organism Identification Possible	1.65			Biochemical tests	Non-fermentative Gram-negative bacteria	Non-fermentative Gram-negative bacteria	Unique	NA	NA	NA	NA	NA	NA	NA	NA	NA	NA	Not applicable	Not applicable	Not applicable	Not applicable	Not applicable	Not applicable	Not applicable	Not applicable	Not applicable	Not applicable			Not applicable	Not applicable	Not applicable	Not applicable	Not applicable	Not applicable	Not applicable	Not applicable
BF-208	BF-T-208-MC -	CHU-YO	Infectious Diseases	Stok	Liquid soap	Hand hygiene products	Stenotophomonas maltophilia	Phoenix M50	Aeromonas encheleia	1.47	No Organism Identification Possible	No Organism Identification Possible	1.52			Biochemical tests	Non-fermentative Gram-negative bacteria	Non-fermentative Gram-negative bacteria	Unique	NEGATIVE	NEGATIVE	NEGATIVE	NEGATIVE	NEGATIVE	NEGATIVE	R	S	NA	NA	Not applicable	Not applicable	Not applicable	Not applicable	Not applicable	Not applicable	Not applicable	Not applicable	Not applicable	Not applicable			Not applicable	Not applicable	Not applicable	Not applicable	Not applicable	Not applicable	Not applicable	Not applicable
BF-211	BF-T-211-MC 1-A	CHU-YO	Internal medicine	In-use	Liquid soap	Hand hygiene products	Pseudomonas putida	Phoenix M50	Pseudomonas otitidis	1.9	Pseudomonas otitidis	Not applicable	Not applicable			MALDI-TOF	Pseudomonas otitidis	Non-fermentative Gram-negative bacteria	Unique	NA	NA	NA	NA	NA	NA	NA	NA	NA	NA	Not applicable	Not applicable	Not applicable	Not applicable	Not applicable	Not applicable	Not applicable	Not applicable	Not applicable	Not applicable	Not applicable	Not applicable	Not applicable	Not applicable	Not applicable	Not applicable	Not applicable	Not applicable	Not applicable	Not applicable
BF-211	BF-T-211-MC 1-B	CHU-YO	Internal medicine	In-use	Liquid soap	Hand hygiene products	Pseudomonas putida	Phoenix M50	Pseudomonas otitidis	2.1	Pseudomonas otitidis	Not applicable	Not applicable			MALDI-TOF	Pseudomonas otitidis	Non-fermentative Gram-negative bacteria	Duplicate	NA	NA	NA	NA	NA	NA	NA	NA	NA	NA					Not applicable	Not applicable	Not applicable	Not applicable	Not applicable	Not applicable			Not applicable	Not applicable	Not applicable	Not applicable	Not applicable	Not applicable	Not applicable	Not applicable
BF-211	BF-T-211-MC 2-	CHU-YO	Internal medicine	In-use	Liquid soap	Hand hygiene products	Pseudomonas putida	Phoenix M50	Pseudomonas otitidis	2.21	Pseudomonas otitidis	Not applicable	Not applicable			MALDI-TOF	Pseudomonas otitidis	Non-fermentative Gram-negative bacteria	Duplicate	NA	NA	NA	NA	NA	NA	NA	NA	NA	NA					#VALUE!	#VALUE!	#VALUE!	#VALUE!	Not applicable	Not applicable			#VALUE!	#VALUE!	#VALUE!	#VALUE!	Not applicable	Not applicable	Not applicable	Not applicable
BF-201	BF-E-201-MC 1-B	CHU-YO	Infectious Diseases	In-use	Liquid soap	Hand hygiene products	Pseudomonas pseudoalcaligenes	Phoenix M50	Pseudomonas mendocina	1.95	Pseudomonas mendocina	Not applicable	Not applicable			MALDI-TOF	Pseudomonas mendocina	Non-fermentative Gram-negative bacteria	Unique	NA	NA	NA	NA	NA	NA	NA	NA	NA	NA					Not applicable	Not applicable	Not applicable	Not applicable	Not applicable	Not applicable			Not applicable	Not applicable	Not applicable	Not applicable	Not applicable	Not applicable	Not applicable	Not applicable
BF-215	BF-T-215-MC-	CHU-YO	Internal medicine	Stok	Liquid soap	Hand hygiene products	Not identified (MC)	Phoenix M50	Aromatoleum anaerobicus	1.3	No Organism Identification Possible	No Organism Identification Possible	1.47			Biochemical tests	Non-fermentative Gram-negative bacteria	Non-fermentative Gram-negative bacteria	Unique	POSITIVE	NEGATIVE	NEGATIVE	NEGATIVE	NEGATIVE	NEGATIVE	R	S	NA	NA	Not applicable	Not applicable	Not applicable	Not applicable	Not applicable	Not applicable	Not applicable	Not applicable	Not applicable	Not applicable			Not applicable	Not applicable	Not applicable	Not applicable	Not applicable	Not applicable	Not applicable	Not applicable
BEN-374	BEN-E-374-MC 2-	CNHU-HKM	Magasin CNHU	In-use	Liquid soap	Hand hygiene products	Not applicable	Not applicable	Bacillus megaterium	1.91	Bacillus megaterium	Not applicable	Not applicable			MALDI-TOF	Bacillus megaterium	Contaminant	Contaminant	NA	NA	NA	NA	NA	NA	NA	NA	NA	NA					Not applicable	Not applicable	Not applicable	Not applicable	Not applicable	Not applicable			Not applicable	Not applicable	Not applicable	Not applicable	Not applicable	Not applicable	Not applicable	Not applicable
[truncated: 35 more columns]
